# Supplementary material for: Stress-Induced Transcriptomic Changes in Females with Myalgic Encephalomyelitis/Chronic Fatigue Syndrome Reveal Disrupted Immune Signatures
Source: Int J Mol Sci. 2023 Jan 31;24(3):2698. doi: 10.3390/ijms24032698 (PMC9916639; doi:10.3390/ijms24032698)
Supplement: Supplementary file 1 [file ijms-24-02698-s001.zip › Supplementary Table S2.xlsx]

## Sheet: Sheet1
Supplementary Table S2. Differentially expressed gene in healthy controls between recovery (T2) and maximal exertion (T1)
Ensembl ID	Associated Gene Name	Gene Description	Gene type	Fold Change	False Discovery Rate
ENSG00000186205	43891	mitochondrial amidoxime reducing component 1 [Source:HGNC Symbol;Acc:HGNC:26189]	protein_coding	0.662893	0.00210416
ENSG00000145416	43891	membrane associated ring-CH-type finger 1 [Source:HGNC Symbol;Acc:HGNC:26077]	protein_coding	0.680188	0.000440895
ENSG00000165029	ABCA1	ATP binding cassette subfamily A member 1 [Source:HGNC Symbol;Acc:HGNC:29]	protein_coding	-1.49952	7.45559e-05
ENSG00000107331	ABCA2	ATP binding cassette subfamily A member 2 [Source:HGNC Symbol;Acc:HGNC:32]	protein_coding	-0.701395	0.0207901
ENSG00000085563	ABCB1	ATP binding cassette subfamily B member 1 [Source:HGNC Symbol;Acc:HGNC:40]	protein_coding	-0.934878	3.33517e-06
ENSG00000173208	ABCD2	ATP binding cassette subfamily D member 2 [Source:HGNC Symbol;Acc:HGNC:66]	protein_coding	0.999928	2.93371e-05
ENSG00000160179	ABCG1	ATP binding cassette subfamily G member 1 [Source:HGNC Symbol;Acc:HGNC:73]	protein_coding	-0.647399	0.0344573
ENSG00000168792	ABHD15	abhydrolase domain containing 15 [Source:HGNC Symbol;Acc:HGNC:26971]	protein_coding	-0.787867	6.64921e-07
ENSG00000129968	ABHD17A	abhydrolase domain containing 17A [Source:HGNC Symbol;Acc:HGNC:28756]	protein_coding	-0.868927	9.42235e-05
ENSG00000107362	ABHD17B	abhydrolase domain containing 17B [Source:HGNC Symbol;Acc:HGNC:24278]	protein_coding	-0.751883	3.61784e-05
ENSG00000108798	ABI3	ABI family member 3 [Source:HGNC Symbol;Acc:HGNC:29859]	protein_coding	-0.589399	0.012883
ENSG00000097007	ABL1	ABL proto-oncogene 1, non-receptor tyrosine kinase [Source:HGNC Symbol;Acc:HGNC:76]	protein_coding	-0.592967	0.000517196
ENSG00000146109	ABT1	activator of basal transcription 1 [Source:HGNC Symbol;Acc:HGNC:17369]	protein_coding	-0.632596	0.000604619
ENSG00000278897	AC020951.1		TEC	0.69949	0.000856429
ENSG00000162836	ACP6	acid phosphatase 6, lysophosphatidic [Source:HGNC Symbol;Acc:HGNC:29609]	protein_coding	0.651654	0.000375077
ENSG00000164398	ACSL6	acyl-CoA synthetase long-chain family member 6 [Source:HGNC Symbol;Acc:HGNC:16496]	protein_coding	0.744109	0.000239647
ENSG00000115170	ACVR1	activin A receptor type 1 [Source:HGNC Symbol;Acc:HGNC:171]	protein_coding	0.723921	8.64762e-08
ENSG00000114739	ACVR2B	activin A receptor type 2B [Source:HGNC Symbol;Acc:HGNC:174]	protein_coding	0.660102	0.000286881
ENSG00000119640	ACYP1	acylphosphatase 1 [Source:HGNC Symbol;Acc:HGNC:179]	protein_coding	0.628123	0.00218413
ENSG00000154734	ADAMTS1	ADAM metallopeptidase with thrombospondin type 1 motif 1 [Source:HGNC Symbol;Acc:HGNC:217]	protein_coding	-0.919962	0.0196072
ENSG00000142303	ADAMTS10	ADAM metallopeptidase with thrombospondin type 1 motif 10 [Source:HGNC Symbol;Acc:HGNC:13201]	protein_coding	-0.770658	0.00033081
ENSG00000154736	ADAMTS5	ADAM metallopeptidase with thrombospondin type 1 motif 5 [Source:HGNC Symbol;Acc:HGNC:221]	protein_coding	1.2556	0.000555081
ENSG00000161912	ADCY10P1	adenylate cyclase 10, soluble pseudogene 1 [Source:HGNC Symbol;Acc:HGNC:44143]	transcribed_unprocessed_pseudogene	0.608882	0.000730787
ENSG00000075340	ADD2	adducin 2 [Source:HGNC Symbol;Acc:HGNC:244]	protein_coding	0.713995	0.000330347
ENSG00000205336	ADGRG1	adhesion G protein-coupled receptor G1 [Source:HGNC Symbol;Acc:HGNC:4512]	protein_coding	-1.16937	1.47744e-05
ENSG00000159618	ADGRG5	adhesion G protein-coupled receptor G5 [Source:HGNC Symbol;Acc:HGNC:19010]	protein_coding	-0.657175	0.0075951
ENSG00000101544	ADNP2	ADNP homeobox 2 [Source:HGNC Symbol;Acc:HGNC:23803]	protein_coding	-0.715935	0.000267037
ENSG00000111863	ADTRP	androgen dependent TFPI regulating protein [Source:HGNC Symbol;Acc:HGNC:21214]	protein_coding	0.770216	0.00744139
ENSG00000254556	AF131215.4	0	sense_intronic	0.596757	0.0126819
ENSG00000157985	AGAP1	ArfGAP with GTPase domain, ankyrin repeat and PH domain 1 [Source:HGNC Symbol;Acc:HGNC:16922]	protein_coding	-0.918456	0.000179842
ENSG00000116771	AGMAT	agmatinase [Source:HGNC Symbol;Acc:HGNC:18407]	protein_coding	0.651579	0.00169224
ENSG00000026652	AGPAT4	1-acylglycerol-3-phosphate O-acyltransferase 4 [Source:HGNC Symbol;Acc:HGNC:20885]	protein_coding	-0.886697	1.10978e-06
ENSG00000163568	AIM2	absent in melanoma 2 [Source:HGNC Symbol;Acc:HGNC:357]	protein_coding	0.881945	0.000433617
ENSG00000179841	AKAP5	A-kinase anchoring protein 5 [Source:HGNC Symbol;Acc:HGNC:375]	protein_coding	-1.60012	8.36101e-09
ENSG00000105127	AKAP8	A-kinase anchoring protein 8 [Source:HGNC Symbol;Acc:HGNC:378]	protein_coding	-0.586418	0.000682277
ENSG00000196139	AKR1C3	aldo-keto reductase family 1 member C3 [Source:HGNC Symbol;Acc:HGNC:386]	protein_coding	-0.97378	0.000143807
ENSG00000166971	AKTIP	AKT interacting protein [Source:HGNC Symbol;Acc:HGNC:16710]	protein_coding	0.692282	8.14542e-06
ENSG00000073331	ALPK1	alpha kinase 1 [Source:HGNC Symbol;Acc:HGNC:20917]	protein_coding	0.788437	4.79265e-07
ENSG00000181754	AMIGO1	adhesion molecule with Ig like domain 1 [Source:HGNC Symbol;Acc:HGNC:20824]	protein_coding	0.615565	0.000277109
ENSG00000151743	AMN1	antagonist of mitotic exit network 1 homolog [Source:HGNC Symbol;Acc:HGNC:27281]	protein_coding	0.71317	1.93122e-06
ENSG00000230006	ANKRD36BP2	ankyrin repeat domain 36B pseudogene 2 [Source:HGNC Symbol;Acc:HGNC:33607]	transcribed_unprocessed_pseudogene	0.792362	0.0238875
ENSG00000101474	APMAP	adipocyte plasma membrane associated protein [Source:HGNC Symbol;Acc:HGNC:13238]	protein_coding	-0.785953	4.7418e-07
ENSG00000239713	APOBEC3G	apolipoprotein B mRNA editing enzyme catalytic subunit 3G [Source:HGNC Symbol;Acc:HGNC:17357]	protein_coding	-0.734416	3.95678e-05
ENSG00000242247	ARFGAP3	ADP ribosylation factor GTPase activating protein 3 [Source:HGNC Symbol;Acc:HGNC:661]	protein_coding	-0.673873	0.000140582
ENSG00000196843	ARID5A	AT-rich interaction domain 5A [Source:HGNC Symbol;Acc:HGNC:17361]	protein_coding	-0.872452	0.000397005
ENSG00000177479	ARIH2	ariadne RBR E3 ubiquitin protein ligase 2 [Source:HGNC Symbol;Acc:HGNC:690]	protein_coding	-0.62142	2.66225e-06
ENSG00000152213	ARL11	ADP ribosylation factor like GTPase 11 [Source:HGNC Symbol;Acc:HGNC:24046]	protein_coding	0.700346	0.000515797
ENSG00000188042	ARL4C	ADP ribosylation factor like GTPase 4C [Source:HGNC Symbol;Acc:HGNC:698]	protein_coding	-1.00567	7.52511e-08
ENSG00000140691	ARMC5	armadillo repeat containing 5 [Source:HGNC Symbol;Acc:HGNC:25781]	protein_coding	-0.675438	0.00436215
ENSG00000136950	ARPC5L	actin related protein 2/3 complex subunit 5 like [Source:HGNC Symbol;Acc:HGNC:23366]	protein_coding	-0.652504	1.64016e-05
ENSG00000105643	ARRDC2	arrestin domain containing 2 [Source:HGNC Symbol;Acc:HGNC:25225]	protein_coding	-0.90952	7.74157e-05
ENSG00000099889	ARVCF	armadillo repeat gene deleted in velocardiofacial syndrome [Source:HGNC Symbol;Acc:HGNC:728]	protein_coding	-0.881185	0.00222502
ENSG00000110046	ATG2A	autophagy related 2A [Source:HGNC Symbol;Acc:HGNC:29028]	protein_coding	-0.900167	0.000670067
ENSG00000125703	ATG4C	autophagy related 4C cysteine peptidase [Source:HGNC Symbol;Acc:HGNC:16040]	protein_coding	0.788844	8.75247e-05
ENSG00000069849	ATP1B3	ATPase Na+/K+ transporting subunit beta 3 [Source:HGNC Symbol;Acc:HGNC:806]	protein_coding	-0.725281	0.000946716
ENSG00000224470	ATXN1L	ataxin 1 like [Source:HGNC Symbol;Acc:HGNC:33279]	protein_coding	-0.606319	0.000334511
ENSG00000162650	ATXN7L2	ataxin 7 like 2 [Source:HGNC Symbol;Acc:HGNC:28713]	protein_coding	-0.587468	0.00209793
ENSG00000158321	AUTS2	autism susceptibility candidate 2 [Source:HGNC Symbol;Acc:HGNC:14262]	protein_coding	-1.39304	1.09008e-08
ENSG00000103126	AXIN1	axin 1 [Source:HGNC Symbol;Acc:HGNC:903]	protein_coding	-0.758443	4.70071e-05
ENSG00000109956	B3GAT1	beta-1,3-glucuronyltransferase 1 [Source:HGNC Symbol;Acc:HGNC:921]	protein_coding	-1.07537	0.000585773
ENSG00000170340	B3GNT2	UDP-GlcNAc:betaGal beta-1,3-N-acetylglucosaminyltransferase 2 [Source:HGNC Symbol;Acc:HGNC:15629]	protein_coding	-0.644811	0.00230228
ENSG00000156966	B3GNT7	UDP-GlcNAc:betaGal beta-1,3-N-acetylglucosaminyltransferase 7 [Source:HGNC Symbol;Acc:HGNC:18811]	protein_coding	-2.10312	8.54854e-11
ENSG00000086062	B4GALT1	beta-1,4-galactosyltransferase 1 [Source:HGNC Symbol;Acc:HGNC:924]	protein_coding	-0.768241	2.68729e-05
ENSG00000176788	BASP1	brain abundant membrane attached signal protein 1 [Source:HGNC Symbol;Acc:HGNC:957]	protein_coding	-1.0261	0.000181088
ENSG00000116752	BCAS2	breast carcinoma amplified sequence 2 [Source:HGNC Symbol;Acc:HGNC:975]	protein_coding	-0.614896	0.00918145
ENSG00000171791	BCL2	BCL2, apoptosis regulator [Source:HGNC Symbol;Acc:HGNC:990]	protein_coding	0.639269	0.000199041
ENSG00000106635	BCL7B	BCL tumor suppressor 7B [Source:HGNC Symbol;Acc:HGNC:1005]	protein_coding	-0.635932	0.000611548
ENSG00000134107	BHLHE40	basic helix-loop-helix family member e40 [Source:HGNC Symbol;Acc:HGNC:1046]	protein_coding	-0.961344	4.3426e-05
ENSG00000095585	BLNK	B-cell linker [Source:HGNC Symbol;Acc:HGNC:14211]	protein_coding	0.699099	0.00476961
ENSG00000138756	BMP2K	BMP2 inducible kinase [Source:HGNC Symbol;Acc:HGNC:18041]	protein_coding	0.660198	0.000136332
ENSG00000173068	BNC2	basonuclin 2 [Source:HGNC Symbol;Acc:HGNC:30988]	protein_coding	-1.40859	2.53903e-05
ENSG00000172331	BPGM	bisphosphoglycerate mutase [Source:HGNC Symbol;Acc:HGNC:1093]	protein_coding	-0.89556	4.5667e-05
ENSG00000100425	BRD1	bromodomain containing 1 [Source:HGNC Symbol;Acc:HGNC:1102]	protein_coding	-0.618755	0.00294358
ENSG00000154640	BTG3	BTG anti-proliferation factor 3 [Source:HGNC Symbol;Acc:HGNC:1132]	protein_coding	-0.589525	0.0062223
ENSG00000186265	BTLA	B and T lymphocyte associated [Source:HGNC Symbol;Acc:HGNC:21087]	protein_coding	1.09643	2.9966e-06
ENSG00000106245	BUD31	BUD31 homolog [Source:HGNC Symbol;Acc:HGNC:29629]	protein_coding	-0.673714	0.000116486
ENSG00000179088	C12orf42	chromosome 12 open reading frame 42 [Source:HGNC Symbol;Acc:HGNC:24729]	protein_coding	0.68209	0.00126484
ENSG00000235162	C12orf75	chromosome 12 open reading frame 75 [Source:HGNC Symbol;Acc:HGNC:35164]	protein_coding	-0.736752	0.000142161
ENSG00000116667	C1orf21	chromosome 1 open reading frame 21 [Source:HGNC Symbol;Acc:HGNC:15494]	protein_coding	-1.22919	1.33558e-09
ENSG00000101084	C20orf24	chromosome 20 open reading frame 24 [Source:HGNC Symbol;Acc:HGNC:15870]	protein_coding	-0.603422	0.00376343
ENSG00000197405	C5AR1	complement component 5a receptor 1 [Source:HGNC Symbol;Acc:HGNC:1338]	protein_coding	-0.793739	0.00116774
ENSG00000164241	C5orf63	chromosome 5 open reading frame 63 [Source:HGNC Symbol;Acc:HGNC:40051]	protein_coding	0.708844	0.000241556
ENSG00000203872	C6orf163	chromosome 6 open reading frame 163 [Source:HGNC Symbol;Acc:HGNC:21403]	protein_coding	0.572997	0.00600966
ENSG00000186354	C9orf47	chromosome 9 open reading frame 47 [Source:HGNC Symbol;Acc:HGNC:23669]	protein_coding	0.612408	0.0637121
ENSG00000007402	CACNA2D2	calcium voltage-gated channel auxiliary subunit alpha2delta 2 [Source:HGNC Symbol;Acc:HGNC:1400]	protein_coding	-1.01887	9.21056e-06
ENSG00000157445	CACNA2D3	calcium voltage-gated channel auxiliary subunit alpha2delta 3 [Source:HGNC Symbol;Acc:HGNC:15460]	protein_coding	0.779372	8.85845e-05
ENSG00000182389	CACNB4	calcium voltage-gated channel auxiliary subunit beta 4 [Source:HGNC Symbol;Acc:HGNC:1404]	protein_coding	0.567982	0.0221915
ENSG00000179218	CALR	calreticulin [Source:HGNC Symbol;Acc:HGNC:1455]	protein_coding	-0.702405	7.71768e-05
ENSG00000138380	CARF	calcium responsive transcription factor [Source:HGNC Symbol;Acc:HGNC:14435]	protein_coding	0.585115	0.000182037
ENSG00000079691	CARMIL1	capping protein regulator and myosin 1 linker 1 [Source:HGNC Symbol;Acc:HGNC:21581]	protein_coding	0.654642	0.00325876
ENSG00000138794	CASP6	caspase 6 [Source:HGNC Symbol;Acc:HGNC:1507]	protein_coding	0.640397	0.000121159
ENSG00000087589	CASS4	Cas scaffolding protein family member 4 [Source:HGNC Symbol;Acc:HGNC:15878]	protein_coding	-0.632214	0.00574585
ENSG00000130940	CASZ1	castor zinc finger 1 [Source:HGNC Symbol;Acc:HGNC:26002]	protein_coding	-0.851469	0.000312567
ENSG00000215126	CBWD7	COBW domain containing 7 [Source:HGNC Symbol;Acc:HGNC:31977]	protein_coding	0.712965	6.65508e-05
ENSG00000141582	CBX4	chromobox 4 [Source:HGNC Symbol;Acc:HGNC:1554]	protein_coding	-0.6731	0.00140014
ENSG00000275302	CCL4	C-C motif chemokine ligand 4 [Source:HGNC Symbol;Acc:HGNC:10630]	protein_coding	-1.34335	0.000123173
ENSG00000271503	CCL5	C-C motif chemokine ligand 5 [Source:HGNC Symbol;Acc:HGNC:10632]	protein_coding	-0.676136	0.00334099
ENSG00000129315	CCNT1	cyclin T1 [Source:HGNC Symbol;Acc:HGNC:1599]	protein_coding	-0.621755	0.00486056
ENSG00000121807	CCR2	C-C motif chemokine receptor 2 [Source:HGNC Symbol;Acc:HGNC:1603]	protein_coding	1.17107	6.86957e-05
ENSG00000117281	CD160	CD160 molecule [Source:HGNC Symbol;Acc:HGNC:17013]	protein_coding	-0.732487	0.00795369
ENSG00000134061	CD180	CD180 molecule [Source:HGNC Symbol;Acc:HGNC:6726]	protein_coding	1.0275	6.65448e-05
ENSG00000163606	CD200R1	CD200 receptor 1 [Source:HGNC Symbol;Acc:HGNC:24235]	protein_coding	1.0029	4.80857e-05
ENSG00000272398	CD24	CD24 molecule [Source:HGNC Symbol;Acc:HGNC:1645]	protein_coding	0.846029	0.0250338
ENSG00000122223	CD244	CD244 molecule [Source:HGNC Symbol;Acc:HGNC:18171]	protein_coding	-0.680651	5.65419e-05
ENSG00000198821	CD247	CD247 molecule [Source:HGNC Symbol;Acc:HGNC:1677]	protein_coding	-0.92696	2.99625e-10
ENSG00000139193	CD27	CD27 molecule [Source:HGNC Symbol;Acc:HGNC:11922]	protein_coding	0.833508	0.000530548
ENSG00000135218	CD36	CD36 molecule [Source:HGNC Symbol;Acc:HGNC:1663]	protein_coding	0.743193	0.00029793
ENSG00000004468	CD38	CD38 molecule [Source:HGNC Symbol;Acc:HGNC:1667]	protein_coding	-0.785153	0.000311206
ENSG00000173762	CD7	CD7 molecule [Source:HGNC Symbol;Acc:HGNC:1695]	protein_coding	-0.857163	0.000289688
ENSG00000153563	CD8A	CD8a molecule [Source:HGNC Symbol;Acc:HGNC:1706]	protein_coding	-0.784229	0.0012792
ENSG00000170779	CDCA4	cell division cycle associated 4 [Source:HGNC Symbol;Acc:HGNC:14625]	protein_coding	-0.702849	0.000313834
ENSG00000164649	CDCA7L	cell division cycle associated 7 like [Source:HGNC Symbol;Acc:HGNC:30777]	protein_coding	0.623245	0.00244252
ENSG00000059758	CDK17	cyclin dependent kinase 17 [Source:HGNC Symbol;Acc:HGNC:8750]	protein_coding	-0.806575	7.85822e-05
ENSG00000176749	CDK5R1	cyclin dependent kinase 5 regulatory subunit 1 [Source:HGNC Symbol;Acc:HGNC:1775]	protein_coding	-0.612528	0.0167364
ENSG00000124762	CDKN1A	cyclin dependent kinase inhibitor 1A [Source:HGNC Symbol;Acc:HGNC:1784]	protein_coding	-0.640909	0.0448468
ENSG00000129757	CDKN1C	cyclin dependent kinase inhibitor 1C [Source:HGNC Symbol;Acc:HGNC:1786]	protein_coding	-0.604346	0.0713432
ENSG00000168564	CDKN2AIP	CDKN2A interacting protein [Source:HGNC Symbol;Acc:HGNC:24325]	protein_coding	-0.594101	0.0117947
ENSG00000153046	CDYL	chromodomain Y-like [Source:HGNC Symbol;Acc:HGNC:1811]	protein_coding	-0.603604	5.38503e-05
ENSG00000115816	CEBPZ	CCAAT/enhancer binding protein zeta [Source:HGNC Symbol;Acc:HGNC:24218]	protein_coding	-0.604089	0.0067267
ENSG00000011523	CEP68	centrosomal protein 68 [Source:HGNC Symbol;Acc:HGNC:29076]	protein_coding	0.674679	2.28796e-08
ENSG00000148019	CEP78	centrosomal protein 78 [Source:HGNC Symbol;Acc:HGNC:25740]	protein_coding	-0.747328	0.000189589
ENSG00000153140	CETN3	centrin 3 [Source:HGNC Symbol;Acc:HGNC:1868]	protein_coding	0.728679	0.000604719
ENSG00000206530	CFAP44	cilia and flagella associated protein 44 [Source:HGNC Symbol;Acc:HGNC:25631]	protein_coding	0.656289	0.000285805
ENSG00000156042	CFAP70	cilia and flagella associated protein 70 [Source:HGNC Symbol;Acc:HGNC:30726]	protein_coding	0.616655	0.000419004
ENSG00000275993	CH507-42P11.8	Homo sapiens serine/threonine-protein kinase SIK1 (LOC102724428), mRNA. [Source:RefSeq mRNA;Acc:NM_001320643]	protein_coding	-0.987682	0.0127961
ENSG00000153922	CHD1	chromodomain helicase DNA binding protein 1 [Source:HGNC Symbol;Acc:HGNC:1915]	protein_coding	-0.65451	0.00731391
ENSG00000109220	CHIC2	cysteine rich hydrophobic domain 2 [Source:HGNC Symbol;Acc:HGNC:1935]	protein_coding	-0.556342	0.00330119
ENSG00000110721	CHKA	choline kinase alpha [Source:HGNC Symbol;Acc:HGNC:1937]	protein_coding	-0.681945	0.00384236
ENSG00000147457	CHMP7	charged multivesicular body protein 7 [Source:HGNC Symbol;Acc:HGNC:28439]	protein_coding	0.590845	0.00010163
ENSG00000233355	CHRM3-AS2	CHRM3 antisense RNA 2 [Source:HGNC Symbol;Acc:HGNC:43725]	antisense	0.731641	0.000626418
ENSG00000115526	CHST10	carbohydrate sulfotransferase 10 [Source:HGNC Symbol;Acc:HGNC:19650]	protein_coding	-1.11424	7.70522e-10
ENSG00000136213	CHST12	carbohydrate sulfotransferase 12 [Source:HGNC Symbol;Acc:HGNC:17423]	protein_coding	-0.686081	0.0120641
ENSG00000175040	CHST2	carbohydrate sulfotransferase 2 [Source:HGNC Symbol;Acc:HGNC:1970]	protein_coding	-1.08033	7.44209e-08
ENSG00000186162	CIDECP	cell death-inducing DFFA-like effector c pseudogene [Source:HGNC Symbol;Acc:HGNC:24230]	transcribed_unprocessed_pseudogene	-0.56736	0.00121459
ENSG00000175505	CLCF1	cardiotrophin-like cytokine factor 1 [Source:HGNC Symbol;Acc:HGNC:17412]	protein_coding	-0.965336	8.46755e-05
ENSG00000109572	CLCN3	chloride voltage-gated channel 3 [Source:HGNC Symbol;Acc:HGNC:2021]	protein_coding	0.590099	0.000472769
ENSG00000169583	CLIC3	chloride intracellular channel 3 [Source:HGNC Symbol;Acc:HGNC:2064]	protein_coding	-1.39308	1.27297e-07
ENSG00000172409	CLP1	cleavage and polyadenylation factor I subunit 1 [Source:HGNC Symbol;Acc:HGNC:16999]	protein_coding	-0.909605	8.51009e-07
ENSG00000070371	CLTCL1	clathrin heavy chain like 1 [Source:HGNC Symbol;Acc:HGNC:2093]	protein_coding	0.661397	0.00239931
ENSG00000103351	CLUAP1	clusterin associated protein 1 [Source:HGNC Symbol;Acc:HGNC:19009]	protein_coding	0.7214	0.000102256
ENSG00000183723	CMTM4	CKLF like MARVEL transmembrane domain containing 4 [Source:HGNC Symbol;Acc:HGNC:19175]	protein_coding	0.784356	0.000191844
ENSG00000111596	CNOT2	CCR4-NOT transcription complex subunit 2 [Source:HGNC Symbol;Acc:HGNC:7878]	protein_coding	-0.637563	0.00340134
ENSG00000138767	CNOT6L	CCR4-NOT transcription complex subunit 6 like [Source:HGNC Symbol;Acc:HGNC:18042]	protein_coding	-0.907568	0.000794817
ENSG00000082293	COL19A1	collagen type XIX alpha 1 chain [Source:HGNC Symbol;Acc:HGNC:2196]	protein_coding	0.630751	0.056953
ENSG00000142173	COL6A2	collagen type VI alpha 2 chain [Source:HGNC Symbol;Acc:HGNC:2212]	protein_coding	-0.845773	0.00223868
ENSG00000203710	CR1	complement component 3b/4b receptor 1 (Knops blood group) [Source:HGNC Symbol;Acc:HGNC:2334]	protein_coding	0.603769	0.000535267
ENSG00000117322	CR2	complement component 3d receptor 2 [Source:HGNC Symbol;Acc:HGNC:2336]	protein_coding	0.781284	0.00921356
ENSG00000146592	CREB5	cAMP responsive element binding protein 5 [Source:HGNC Symbol;Acc:HGNC:16844]	protein_coding	0.641587	0.00176332
ENSG00000095794	CREM	cAMP responsive element modulator [Source:HGNC Symbol;Acc:HGNC:2352]	protein_coding	-1.37807	9.74773e-05
ENSG00000150938	CRIM1	cysteine rich transmembrane BMP regulator 1 [Source:HGNC Symbol;Acc:HGNC:2359]	protein_coding	-0.775306	4.79977e-06
ENSG00000008405	CRY1	cryptochrome circadian clock 1 [Source:HGNC Symbol;Acc:HGNC:2384]	protein_coding	-0.976704	1.74288e-07
ENSG00000141551	CSNK1D	casein kinase 1 delta [Source:HGNC Symbol;Acc:HGNC:2452]	protein_coding	-0.60471	0.00888383
ENSG00000077984	CST7	cystatin F [Source:HGNC Symbol;Acc:HGNC:2479]	protein_coding	-1.15739	5.82474e-09
ENSG00000261526	CTB-31O20.2	0	lincRNA	-0.736259	0.00097393
ENSG00000269001	CTD-2245F17.3	0	transcribed_unprocessed_pseudogene	0.679585	0.00515795
ENSG00000171793	CTPS1	CTP synthase 1 [Source:HGNC Symbol;Acc:HGNC:2519]	protein_coding	-0.829915	3.1966e-06
ENSG00000135047	CTSL	cathepsin L [Source:HGNC Symbol;Acc:HGNC:2537]	protein_coding	-0.691628	0.0745113
ENSG00000172543	CTSW	cathepsin W [Source:HGNC Symbol;Acc:HGNC:2546]	protein_coding	-1.10048	1.51413e-06
ENSG00000161921	CXCL16	C-X-C motif chemokine ligand 16 [Source:HGNC Symbol;Acc:HGNC:16642]	protein_coding	-0.897951	0.000952309
ENSG00000121966	CXCR4	C-X-C motif chemokine receptor 4 [Source:HGNC Symbol;Acc:HGNC:2561]	protein_coding	-0.918396	0.000686581
ENSG00000008256	CYTH3	cytohesin 3 [Source:HGNC Symbol;Acc:HGNC:9504]	protein_coding	-0.752273	0.00014821
ENSG00000070190	DAPP1	dual adaptor of phosphotyrosine and 3-phosphoinositides 1 [Source:HGNC Symbol;Acc:HGNC:16500]	protein_coding	0.655773	0.000117448
ENSG00000006634	DBF4	DBF4 zinc finger [Source:HGNC Symbol;Acc:HGNC:17364]	protein_coding	-0.728892	0.00186296
ENSG00000165490	DDIAS	DNA damage induced apoptosis suppressor [Source:HGNC Symbol;Acc:HGNC:26351]	protein_coding	0.638637	0.00375963
ENSG00000175197	DDIT3	DNA damage inducible transcript 3 [Source:HGNC Symbol;Acc:HGNC:2726]	protein_coding	-1.36761	0.000533745
ENSG00000168209	DDIT4	DNA damage inducible transcript 4 [Source:HGNC Symbol;Acc:HGNC:24944]	protein_coding	-1.21309	1.98851e-07
ENSG00000157349	DDX19B	DEAD-box helicase 19B [Source:HGNC Symbol;Acc:HGNC:2742]	protein_coding	-0.589309	0.000120728
ENSG00000064703	DDX20	DEAD-box helicase 20 [Source:HGNC Symbol;Acc:HGNC:2743]	protein_coding	-0.591357	0.00410751
ENSG00000182810	DDX28	DEAD-box helicase 28 [Source:HGNC Symbol;Acc:HGNC:17330]	protein_coding	-0.6115	0.000930106
ENSG00000123136	DDX39A	DEAD-box helicase 39A [Source:HGNC Symbol;Acc:HGNC:17821]	protein_coding	-0.719766	7.34467e-05
ENSG00000110367	DDX6	DEAD-box helicase 6 [Source:HGNC Symbol;Acc:HGNC:2747]	protein_coding	-0.585799	0.00220557
ENSG00000072849	DERL2	derlin 2 [Source:HGNC Symbol;Acc:HGNC:17943]	protein_coding	-0.617571	0.000801268
ENSG00000100056	DGCR14	DiGeorge syndrome critical region gene 14 [Source:HGNC Symbol;Acc:HGNC:16817]	protein_coding	-0.591906	0.00124375
ENSG00000145214	DGKQ	diacylglycerol kinase theta [Source:HGNC Symbol;Acc:HGNC:2856]	protein_coding	-0.584125	0.018808
ENSG00000172893	DHCR7	7-dehydrocholesterol reductase [Source:HGNC Symbol;Acc:HGNC:2860]	protein_coding	-0.873373	6.12651e-05
ENSG00000162496	DHRS3	dehydrogenase/reductase 3 [Source:HGNC Symbol;Acc:HGNC:17693]	protein_coding	-0.610019	0.000223422
ENSG00000151208	DLG5	discs large MAGUK scaffold protein 5 [Source:HGNC Symbol;Acc:HGNC:2904]	protein_coding	-1.29483	5.466e-08
ENSG00000140403	DNAJA4	DnaJ heat shock protein family (Hsp40) member A4 [Source:HGNC Symbol;Acc:HGNC:14885]	protein_coding	-0.581992	0.00768836
ENSG00000132002	DNAJB1	DnaJ heat shock protein family (Hsp40) member B1 [Source:HGNC Symbol;Acc:HGNC:5270]	protein_coding	-1.03511	0.000181531
ENSG00000090520	DNAJB11	DnaJ heat shock protein family (Hsp40) member B11 [Source:HGNC Symbol;Acc:HGNC:14889]	protein_coding	-0.713652	0.00149103
ENSG00000162616	DNAJB4	DnaJ heat shock protein family (Hsp40) member B4 [Source:HGNC Symbol;Acc:HGNC:14886]	protein_coding	-0.602973	0.050724
ENSG00000136770	DNAJC1	DnaJ heat shock protein family (Hsp40) member C1 [Source:HGNC Symbol;Acc:HGNC:20090]	protein_coding	-0.741184	7.70894e-07
ENSG00000107554	DNMBP	dynamin binding protein [Source:HGNC Symbol;Acc:HGNC:30373]	protein_coding	-0.597804	0.0112947
ENSG00000128512	DOCK4	dedicator of cytokinesis 4 [Source:HGNC Symbol;Acc:HGNC:19192]	protein_coding	-0.778382	0.0106106
ENSG00000197635	DPP4	dipeptidyl peptidase 4 [Source:HGNC Symbol;Acc:HGNC:3009]	protein_coding	0.645413	0.00110648
ENSG00000171451	DSEL	dermatan sulfate epimerase-like [Source:HGNC Symbol;Acc:HGNC:18144]	protein_coding	0.713286	0.00666838
ENSG00000197057	DTHD1	death domain containing 1 [Source:HGNC Symbol;Acc:HGNC:37261]	protein_coding	-0.745752	0.012595
ENSG00000143507	DUSP10	dual specificity phosphatase 10 [Source:HGNC Symbol;Acc:HGNC:3065]	protein_coding	-1.08551	5.39525e-05
ENSG00000081721	DUSP12	dual specificity phosphatase 12 [Source:HGNC Symbol;Acc:HGNC:3067]	protein_coding	-0.58944	0.00163484
ENSG00000158050	DUSP2	dual specificity phosphatase 2 [Source:HGNC Symbol;Acc:HGNC:3068]	protein_coding	-0.980661	0.00104617
ENSG00000120875	DUSP4	dual specificity phosphatase 4 [Source:HGNC Symbol;Acc:HGNC:3070]	protein_coding	-1.11364	0.00868621
ENSG00000184545	DUSP8	dual specificity phosphatase 8 [Source:HGNC Symbol;Acc:HGNC:3074]	protein_coding	-1.12312	0.00051911
ENSG00000142634	EFHD2	EF-hand domain family member D2 [Source:HGNC Symbol;Acc:HGNC:28670]	protein_coding	-0.716357	0.000535487
ENSG00000122877	EGR2	early growth response 2 [Source:HGNC Symbol;Acc:HGNC:3239]	protein_coding	1.03902	0.0106806
ENSG00000118985	ELL2	elongation factor for RNA polymerase II 2 [Source:HGNC Symbol;Acc:HGNC:17064]	protein_coding	-1.12396	0.00169076
ENSG00000170522	ELOVL6	ELOVL fatty acid elongase 6 [Source:HGNC Symbol;Acc:HGNC:15829]	protein_coding	-0.587974	0.00669872
ENSG00000231752	EMBP1	embigin pseudogene 1 [Source:HGNC Symbol;Acc:HGNC:38661]	transcribed_unprocessed_pseudogene	0.622167	0.000678997
ENSG00000171617	ENC1	ectodermal-neural cortex 1 [Source:HGNC Symbol;Acc:HGNC:3345]	protein_coding	-1.38619	1.20546e-08
ENSG00000129595	EPB41L4A	erythrocyte membrane protein band 4.1 like 4A [Source:HGNC Symbol;Acc:HGNC:13278]	protein_coding	-0.779485	0.00400376
ENSG00000146904	EPHA1	EPH receptor A1 [Source:HGNC Symbol;Acc:HGNC:3385]	protein_coding	0.724235	0.00132874
ENSG00000120915	EPHX2	epoxide hydrolase 2 [Source:HGNC Symbol;Acc:HGNC:3402]	protein_coding	0.72839	0.000137549
ENSG00000141736	ERBB2	erb-b2 receptor tyrosine kinase 2 [Source:HGNC Symbol;Acc:HGNC:3430]	protein_coding	-1.148	7.00727e-07
ENSG00000105722	ERF	ETS2 repressor factor [Source:HGNC Symbol;Acc:HGNC:3444]	protein_coding	-0.614421	0.0169919
ENSG00000136541	ERMN	ermin [Source:HGNC Symbol;Acc:HGNC:29208]	protein_coding	-0.95368	0.00334094
ENSG00000120705	ETF1	eukaryotic translation termination factor 1 [Source:HGNC Symbol;Acc:HGNC:3477]	protein_coding	-0.621014	0.00392301
ENSG00000117036	ETV3	ETS variant 3 [Source:HGNC Symbol;Acc:HGNC:3492]	protein_coding	-0.820935	0.000190056
ENSG00000092820	EZR	ezrin [Source:HGNC Symbol;Acc:HGNC:12691]	protein_coding	-0.693219	0.00123723
ENSG00000181104	F2R	coagulation factor II thrombin receptor [Source:HGNC Symbol;Acc:HGNC:3537]	protein_coding	-0.755544	8.2669e-05
ENSG00000221968	FADS3	fatty acid desaturase 3 [Source:HGNC Symbol;Acc:HGNC:3576]	protein_coding	-0.577549	0.0183417
ENSG00000162636	FAM102B	family with sequence similarity 102 member B [Source:HGNC Symbol;Acc:HGNC:27637]	protein_coding	-0.624045	0.00748557
ENSG00000082269	FAM135A	family with sequence similarity 135 member A [Source:HGNC Symbol;Acc:HGNC:21084]	protein_coding	0.583776	0.000244951
ENSG00000170074	FAM153A	family with sequence similarity 153 member A [Source:HGNC Symbol;Acc:HGNC:29940]	protein_coding	0.589764	0.0347176
ENSG00000198780	FAM169A	family with sequence similarity 169 member A [Source:HGNC Symbol;Acc:HGNC:29138]	protein_coding	-0.738471	0.000661554
ENSG00000150756	FAM173B	family with sequence similarity 173 member B [Source:HGNC Symbol;Acc:HGNC:27029]	protein_coding	0.597713	0.00105633
ENSG00000151327	FAM177A1	family with sequence similarity 177 member A1 [Source:HGNC Symbol;Acc:HGNC:19829]	protein_coding	-0.926628	0.000152787
ENSG00000189350	FAM179A	family with sequence similarity 179 member A [Source:HGNC Symbol;Acc:HGNC:33715]	protein_coding	-1.14774	3.4273e-07
ENSG00000198673	FAM19A2	family with sequence similarity 19 member A2, C-C motif chemokine like [Source:HGNC Symbol;Acc:HGNC:21589]	protein_coding	0.778482	4.17057e-05
ENSG00000237765	FAM200B	family with sequence similarity 200 member B [Source:HGNC Symbol;Acc:HGNC:27740]	protein_coding	0.58636	0.00158439
ENSG00000183508	FAM46C	family with sequence similarity 46 member C [Source:HGNC Symbol;Acc:HGNC:24712]	protein_coding	-0.776424	0.00433033
ENSG00000189319	FAM53B	family with sequence similarity 53 member B [Source:HGNC Symbol;Acc:HGNC:28968]	protein_coding	-0.899038	1.16481e-07
ENSG00000143409	FAM63A	family with sequence similarity 63 member A [Source:HGNC Symbol;Acc:HGNC:25648]	protein_coding	0.603359	0.0145164
ENSG00000064763	FAR2	fatty acyl-CoA reductase 2 [Source:HGNC Symbol;Acc:HGNC:25531]	protein_coding	0.700592	2.19074e-05
ENSG00000117560	FASLG	Fas ligand [Source:HGNC Symbol;Acc:HGNC:11936]	protein_coding	-1.10444	3.16167e-06
ENSG00000169710	FASN	fatty acid synthase [Source:HGNC Symbol;Acc:HGNC:3594]	protein_coding	-0.681126	0.0598413
ENSG00000196159	FAT4	FAT atypical cadherin 4 [Source:HGNC Symbol;Acc:HGNC:23109]	protein_coding	-1.08871	0.000309746
ENSG00000178974	FBXO34	F-box protein 34 [Source:HGNC Symbol;Acc:HGNC:20201]	protein_coding	-0.796767	0.000105721
ENSG00000150337	FCGR1A	Fc fragment of IgG receptor Ia [Source:HGNC Symbol;Acc:HGNC:3613]	protein_coding	0.592681	0.0142493
ENSG00000203747	FCGR3A	Fc fragment of IgG receptor IIIa [Source:HGNC Symbol;Acc:HGNC:3619]	protein_coding	-0.65404	0.00718938
ENSG00000163534	FCRL1	Fc receptor like 1 [Source:HGNC Symbol;Acc:HGNC:18509]	protein_coding	0.718633	0.0236161
ENSG00000132704	FCRL2	Fc receptor like 2 [Source:HGNC Symbol;Acc:HGNC:14875]	protein_coding	0.744322	0.017697
ENSG00000143297	FCRL5	Fc receptor like 5 [Source:HGNC Symbol;Acc:HGNC:18508]	protein_coding	0.634457	0.0815379
ENSG00000181036	FCRL6	Fc receptor like 6 [Source:HGNC Symbol;Acc:HGNC:31910]	protein_coding	-0.825042	0.00211654
ENSG00000132185	FCRLA	Fc receptor like A [Source:HGNC Symbol;Acc:HGNC:18504]	protein_coding	0.62162	0.0690995
ENSG00000141965	FEM1A	fem-1 homolog A [Source:HGNC Symbol;Acc:HGNC:16934]	protein_coding	-0.613745	0.000409063
ENSG00000145780	FEM1C	fem-1 homolog C [Source:HGNC Symbol;Acc:HGNC:16933]	protein_coding	-0.621258	0.0102774
ENSG00000168496	FEN1	flap structure-specific endonuclease 1 [Source:HGNC Symbol;Acc:HGNC:3650]	protein_coding	-0.664483	0.000362058
ENSG00000137441	FGFBP2	fibroblast growth factor binding protein 2 [Source:HGNC Symbol;Acc:HGNC:29451]	protein_coding	-1.37852	5.34214e-09
ENSG00000127418	FGFRL1	fibroblast growth factor receptor-like 1 [Source:HGNC Symbol;Acc:HGNC:3693]	protein_coding	-0.660108	0.0137757
ENSG00000134285	FKBP11	FK506 binding protein 11 [Source:HGNC Symbol;Acc:HGNC:18624]	protein_coding	-0.616483	0.00602729
ENSG00000137942	FNBP1L	formin binding protein 1 like [Source:HGNC Symbol;Acc:HGNC:20851]	protein_coding	0.728545	0.000376211
ENSG00000075426	FOSL2	FOS like 2, AP-1 transcription factor subunit [Source:HGNC Symbol;Acc:HGNC:3798]	protein_coding	-1.26593	3.80468e-07
ENSG00000242094	FOXP1-IT1	FOXP1 intronic transcript 1 [Source:HGNC Symbol;Acc:HGNC:41335]	sense_intronic	0.634253	0.0030384
ENSG00000254685	FPGT	fucose-1-phosphate guanylyltransferase [Source:HGNC Symbol;Acc:HGNC:3825]	protein_coding	0.673462	0.000762771
ENSG00000148690	FRA10AC1	fragile site, folic acid type, rare, fra(10)(q23.3) or fra(10)(q24.2) candidate 1 [Source:HGNC Symbol;Acc:HGNC:1162]	protein_coding	0.651518	9.84847e-05
ENSG00000156869	FRRS1	ferric chelate reductase 1 [Source:HGNC Symbol;Acc:HGNC:27622]	protein_coding	0.584672	0.00301535
ENSG00000140564	FURIN	furin, paired basic amino acid cleaving enzyme [Source:HGNC Symbol;Acc:HGNC:8568]	protein_coding	-0.65259	0.00522627
ENSG00000196968	FUT11	fucosyltransferase 11 [Source:HGNC Symbol;Acc:HGNC:19233]	protein_coding	-0.675171	1.46352e-05
ENSG00000010810	FYN	FYN proto-oncogene, Src family tyrosine kinase [Source:HGNC Symbol;Acc:HGNC:4037]	protein_coding	-0.616966	0.000484284
ENSG00000123689	G0S2	G0/G1 switch 2 [Source:HGNC Symbol;Acc:HGNC:30229]	protein_coding	-0.996161	0.0479349
ENSG00000033327	GAB2	GRB2 associated binding protein 2 [Source:HGNC Symbol;Acc:HGNC:14458]	protein_coding	-0.596137	0.0118351
ENSG00000139112	GABARAPL1	GABA type A receptor associated protein like 1 [Source:HGNC Symbol;Acc:HGNC:4068]	protein_coding	-0.952706	0.000853167
ENSG00000116717	GADD45A	growth arrest and DNA damage inducible alpha [Source:HGNC Symbol;Acc:HGNC:4095]	protein_coding	-0.851956	0.00758512
ENSG00000099860	GADD45B	growth arrest and DNA damage inducible beta [Source:HGNC Symbol;Acc:HGNC:4096]	protein_coding	-0.656757	0.0701705
ENSG00000178234	GALNT11	polypeptide N-acetylgalactosaminyltransferase 11 [Source:HGNC Symbol;Acc:HGNC:19875]	protein_coding	-0.751352	5.86848e-05
ENSG00000115339	GALNT3	polypeptide N-acetylgalactosaminyltransferase 3 [Source:HGNC Symbol;Acc:HGNC:4125]	protein_coding	-0.892345	6.62763e-07
ENSG00000175857	GAPT	GRB2-binding adaptor protein, transmembrane [Source:HGNC Symbol;Acc:HGNC:26588]	protein_coding	0.82002	0.000375975
ENSG00000115271	GCA	grancalcin [Source:HGNC Symbol;Acc:HGNC:15990]	protein_coding	0.69172	0.000190762
ENSG00000179562	GCC1	GRIP and coiled-coil domain containing 1 [Source:HGNC Symbol;Acc:HGNC:19095]	protein_coding	-0.603985	0.00128844
ENSG00000111846	GCNT2	glucosaminyl (N-acetyl) transferase 2, I-branching enzyme (I blood group) [Source:HGNC Symbol;Acc:HGNC:4204]	protein_coding	0.909471	0.000104378
ENSG00000174500	GCSAM	germinal center associated signaling and motility [Source:HGNC Symbol;Acc:HGNC:20253]	protein_coding	0.98983	0.000211726
ENSG00000145990	GFOD1	glucose-fructose oxidoreductase domain containing 1 [Source:HGNC Symbol;Acc:HGNC:21096]	protein_coding	-0.936912	1.40586e-07
ENSG00000133574	GIMAP4	GTPase, IMAP family member 4 [Source:HGNC Symbol;Acc:HGNC:21872]	protein_coding	0.78658	0.00091081
ENSG00000196329	GIMAP5	GTPase, IMAP family member 5 [Source:HGNC Symbol;Acc:HGNC:18005]	protein_coding	0.927097	1.11694e-05
ENSG00000179144	GIMAP7	GTPase, IMAP family member 7 [Source:HGNC Symbol;Acc:HGNC:22404]	protein_coding	0.627985	0.00351628
ENSG00000171115	GIMAP8	GTPase, IMAP family member 8 [Source:HGNC Symbol;Acc:HGNC:21792]	protein_coding	0.917925	0.00030238
ENSG00000175066	GK5	glycerol kinase 5 (putative) [Source:HGNC Symbol;Acc:HGNC:28635]	protein_coding	-0.984903	2.73411e-09
ENSG00000138604	GLCE	glucuronic acid epimerase [Source:HGNC Symbol;Acc:HGNC:17855]	protein_coding	0.641651	0.000416971
ENSG00000120063	GNA13	G protein subunit alpha 13 [Source:HGNC Symbol;Acc:HGNC:4381]	protein_coding	-0.677108	0.00262782
ENSG00000060558	GNA15	G protein subunit alpha 15 [Source:HGNC Symbol;Acc:HGNC:4383]	protein_coding	-0.60275	0.0166295
ENSG00000186469	GNG2	G protein subunit gamma 2 [Source:HGNC Symbol;Acc:HGNC:4404]	protein_coding	-0.861563	3.92314e-07
ENSG00000167083	GNGT2	G protein subunit gamma transducin 2 [Source:HGNC Symbol;Acc:HGNC:4412]	protein_coding	-0.799289	5.33239e-06
ENSG00000115523	GNLY	granulysin [Source:HGNC Symbol;Acc:HGNC:4414]	protein_coding	-1.11563	9.69267e-05
ENSG00000111670	GNPTAB	N-acetylglucosamine-1-phosphate transferase alpha and beta subunits [Source:HGNC Symbol;Acc:HGNC:29670]	protein_coding	-0.727409	1.17636e-05
ENSG00000173905	GOLIM4	golgi integral membrane protein 4 [Source:HGNC Symbol;Acc:HGNC:15448]	protein_coding	-0.598295	0.000398158
ENSG00000143457	GOLPH3L	golgi phosphoprotein 3 like [Source:HGNC Symbol;Acc:HGNC:24882]	protein_coding	0.629559	0.00345053
ENSG00000198746	GPATCH3	G-patch domain containing 3 [Source:HGNC Symbol;Acc:HGNC:25720]	protein_coding	-0.622904	0.000353557
ENSG00000183484	GPR132	G protein-coupled receptor 132 [Source:HGNC Symbol;Acc:HGNC:17482]	protein_coding	-0.915563	0.000343505
ENSG00000163328	GPR155	G protein-coupled receptor 155 [Source:HGNC Symbol;Acc:HGNC:22951]	protein_coding	0.759196	2.02924e-07
ENSG00000174946	GPR171	G protein-coupled receptor 171 [Source:HGNC Symbol;Acc:HGNC:30057]	protein_coding	0.618037	0.0232433
ENSG00000161835	GRASP	general receptor for phosphoinositides 1 associated scaffold protein [Source:HGNC Symbol;Acc:HGNC:18707]	protein_coding	-1.32641	7.35166e-05
ENSG00000077235	GTF3C1	general transcription factor IIIC subunit 1 [Source:HGNC Symbol;Acc:HGNC:4664]	protein_coding	-0.595635	0.000105845
ENSG00000100226	GTPBP1	GTP binding protein 1 [Source:HGNC Symbol;Acc:HGNC:4669]	protein_coding	-0.672155	0.00242913
ENSG00000125812	GZF1	GDNF inducible zinc finger protein 1 [Source:HGNC Symbol;Acc:HGNC:15808]	protein_coding	-0.719447	0.00406369
ENSG00000145649	GZMA	granzyme A [Source:HGNC Symbol;Acc:HGNC:4708]	protein_coding	-0.764941	0.00100487
ENSG00000100453	GZMB	granzyme B [Source:HGNC Symbol;Acc:HGNC:4709]	protein_coding	-1.30707	6.60751e-08
ENSG00000100450	GZMH	granzyme H [Source:HGNC Symbol;Acc:HGNC:4710]	protein_coding	-1.02786	0.00100028
ENSG00000197540	GZMM	granzyme M [Source:HGNC Symbol;Acc:HGNC:4712]	protein_coding	-0.964483	3.02597e-05
ENSG00000188486	H2AFX	H2A histone family member X [Source:HGNC Symbol;Acc:HGNC:4739]	protein_coding	-0.771207	0.0629902
ENSG00000137814	HAUS2	HAUS augmin like complex subunit 2 [Source:HGNC Symbol;Acc:HGNC:25530]	protein_coding	-0.642369	0.000295446
ENSG00000135077	HAVCR2	hepatitis A virus cellular receptor 2 [Source:HGNC Symbol;Acc:HGNC:18437]	protein_coding	-0.816013	0.000372026
ENSG00000206344	HCG27	HLA complex group 27 (non-protein coding) [Source:HGNC Symbol;Acc:HGNC:27366]	protein_coding	0.734783	3.15151e-05
ENSG00000048052	HDAC9	histone deacetylase 9 [Source:HGNC Symbol;Acc:HGNC:14065]	protein_coding	0.753064	3.96504e-05
ENSG00000173706	HEG1	heart development protein with EGF like domains 1 [Source:HGNC Symbol;Acc:HGNC:29227]	protein_coding	-0.788881	4.03831e-06
ENSG00000051108	HERPUD1	homocysteine inducible ER protein with ubiquitin like domain 1 [Source:HGNC Symbol;Acc:HGNC:13744]	protein_coding	-0.801602	0.000260024
ENSG00000186834	HEXIM1	hexamethylene bisacetamide inducible 1 [Source:HGNC Symbol;Acc:HGNC:24953]	protein_coding	-0.681093	0.0255645
ENSG00000010704	HFE	hemochromatosis [Source:HGNC Symbol;Acc:HGNC:4886]	protein_coding	0.635761	0.000380661
ENSG00000019991	HGF	hepatocyte growth factor [Source:HGNC Symbol;Acc:HGNC:4893]	protein_coding	0.766373	0.000111132
ENSG00000177374	HIC1	hypermethylated in cancer 1 [Source:HGNC Symbol;Acc:HGNC:4909]	protein_coding	-1.39273	1.34263e-07
ENSG00000100644	HIF1A	hypoxia inducible factor 1 alpha subunit [Source:HGNC Symbol;Acc:HGNC:4910]	protein_coding	-0.608248	0.0206035
ENSG00000278463	HIST1H2AB	histone cluster 1, H2ab [Source:HGNC Symbol;Acc:HGNC:4734]	protein_coding	-0.789621	0.0567826
ENSG00000196747	HIST1H2AI	histone cluster 1, H2ai [Source:HGNC Symbol;Acc:HGNC:4725]	protein_coding	-0.60516	0.0287049
ENSG00000275221	HIST1H2AK	histone cluster 1, H2ak [Source:HGNC Symbol;Acc:HGNC:4726]	protein_coding	-0.645109	0.0123818
ENSG00000278588	HIST1H2BI	histone cluster 1, H2bi [Source:HGNC Symbol;Acc:HGNC:4756]	protein_coding	-0.644023	0.0155103
ENSG00000233822	HIST1H2BN	histone cluster 1, H2bn [Source:HGNC Symbol;Acc:HGNC:4749]	protein_coding	-0.664807	0.00272022
ENSG00000275714	HIST1H3A	histone cluster 1, H3a [Source:HGNC Symbol;Acc:HGNC:4766]	protein_coding	-0.63159	0.0378367
ENSG00000274267	HIST1H3B	histone cluster 1, H3b [Source:HGNC Symbol;Acc:HGNC:4776]	protein_coding	-0.731892	0.0241207
ENSG00000278637	HIST1H4A	histone cluster 1, H4a [Source:HGNC Symbol;Acc:HGNC:4781]	protein_coding	-0.749537
ENSG00000241106	HLA-DOB	major histocompatibility complex, class II, DO beta [Source:HGNC Symbol;Acc:HGNC:4937]	protein_coding	0.620818	0.00903178
ENSG00000136630	HLX	H2.0 like homeobox [Source:HGNC Symbol;Acc:HGNC:4978]	protein_coding	1.15852	5.87964e-05
ENSG00000100292	HMOX1	heme oxygenase 1 [Source:HGNC Symbol;Acc:HGNC:5013]	protein_coding	-0.706518	0.0343905
ENSG00000215271	HOMEZ	homeobox and leucine zipper encoding [Source:HGNC Symbol;Acc:HGNC:20164]	protein_coding	0.699024	0.000473163
ENSG00000171476	HOPX	HOP homeobox [Source:HGNC Symbol;Acc:HGNC:24961]	protein_coding	-0.833483	0.000176618
ENSG00000136720	HS6ST1	heparan sulfate 6-O-sulfotransferase 1 [Source:HGNC Symbol;Acc:HGNC:5201]	protein_coding	-0.687857	0.000186203
ENSG00000196684	HSH2D	hematopoietic SH2 domain containing [Source:HGNC Symbol;Acc:HGNC:24920]	protein_coding	-0.756833	6.1967e-05
ENSG00000080824	HSP90AA1	heat shock protein 90 alpha family class A member 1 [Source:HGNC Symbol;Acc:HGNC:5253]	protein_coding	-0.664739	0.00180206
ENSG00000166598	HSP90B1	heat shock protein 90 beta family member 1 [Source:HGNC Symbol;Acc:HGNC:12028]	protein_coding	-0.593601	0.00909861
ENSG00000155304	HSPA13	heat shock protein family A (Hsp70) member 13 [Source:HGNC Symbol;Acc:HGNC:11375]	protein_coding	-0.633464	0.0125391
ENSG00000044574	HSPA5	heat shock protein family A (Hsp70) member 5 [Source:HGNC Symbol;Acc:HGNC:5238]	protein_coding	-1.47614	4.87191e-06
ENSG00000120694	HSPH1	heat shock protein family H (Hsp110) member 1 [Source:HGNC Symbol;Acc:HGNC:16969]	protein_coding	-1.23349	0.000126651
ENSG00000122986	HVCN1	hydrogen voltage gated channel 1 [Source:HGNC Symbol;Acc:HGNC:28240]	protein_coding	0.608848	0.000363745
ENSG00000149428	HYOU1	hypoxia up-regulated 1 [Source:HGNC Symbol;Acc:HGNC:16931]	protein_coding	-0.689879	3.07016e-05
ENSG00000090339	ICAM1	intercellular adhesion molecule 1 [Source:HGNC Symbol;Acc:HGNC:5344]	protein_coding	-0.844202	0.000285269
ENSG00000115738	ID2	inhibitor of DNA binding 2, HLH protein [Source:HGNC Symbol;Acc:HGNC:5361]	protein_coding	-0.843522	0.000230658
ENSG00000067064	IDI1	isopentenyl-diphosphate delta isomerase 1 [Source:HGNC Symbol;Acc:HGNC:5387]	protein_coding	-0.886258	9.22672e-05
ENSG00000137331	IER3	immediate early response 3 [Source:HGNC Symbol;Acc:HGNC:5392]	protein_coding	-0.738079	0.0568969
ENSG00000162783	IER5	immediate early response 5 [Source:HGNC Symbol;Acc:HGNC:5393]	protein_coding	-0.724496	0.0224045
ENSG00000185745	IFIT1	interferon induced protein with tetratricopeptide repeats 1 [Source:HGNC Symbol;Acc:HGNC:5407]	protein_coding	0.641779	0.0798253
ENSG00000255733	IFNG-AS1	IFNG antisense RNA 1 [Source:HGNC Symbol;Acc:HGNC:43910]	antisense	0.933296	0.000407907
ENSG00000068885	IFT80	intraflagellar transport 80 [Source:HGNC Symbol;Acc:HGNC:29262]	protein_coding	0.6035	0.000269471
ENSG00000163453	IGFBP7	insulin like growth factor binding protein 7 [Source:HGNC Symbol;Acc:HGNC:5476]	protein_coding	-0.921268	1.00201e-06
ENSG00000182700	IGIP	IgA inducing protein [Source:HGNC Symbol;Acc:HGNC:33847]	protein_coding	0.621881	0.000717562
ENSG00000081985	IL12RB2	interleukin 12 receptor subunit beta 2 [Source:HGNC Symbol;Acc:HGNC:5972]	protein_coding	-0.841108	0.000166275
ENSG00000115604	IL18R1	interleukin 18 receptor 1 [Source:HGNC Symbol;Acc:HGNC:5988]	protein_coding	-0.630561	0.000761727
ENSG00000115607	IL18RAP	interleukin 18 receptor accessory protein [Source:HGNC Symbol;Acc:HGNC:5989]	protein_coding	-0.950824	2.90871e-05
ENSG00000103522	IL21R	interleukin 21 receptor [Source:HGNC Symbol;Acc:HGNC:6006]	protein_coding	-0.854985	9.01971e-05
ENSG00000134460	IL2RA	interleukin 2 receptor subunit alpha [Source:HGNC Symbol;Acc:HGNC:6008]	protein_coding	0.867799	1.15937e-05
ENSG00000100385	IL2RB	interleukin 2 receptor subunit beta [Source:HGNC Symbol;Acc:HGNC:6009]	protein_coding	-1.14142	2.36647e-07
ENSG00000168685	IL7R	interleukin 7 receptor [Source:HGNC Symbol;Acc:HGNC:6024]	protein_coding	0.690876	0.000340125
ENSG00000071243	ING3	inhibitor of growth family member 3 [Source:HGNC Symbol;Acc:HGNC:14587]	protein_coding	-0.587656	0.018803
ENSG00000109452	INPP4B	inositol polyphosphate-4-phosphatase type II B [Source:HGNC Symbol;Acc:HGNC:6075]	protein_coding	0.670987	0.000346764
ENSG00000164941	INTS8	integrator complex subunit 8 [Source:HGNC Symbol;Acc:HGNC:26048]	protein_coding	0.593664	5.784e-05
ENSG00000074706	IPCEF1	interaction protein for cytohesin exchange factors 1 [Source:HGNC Symbol;Acc:HGNC:21204]	protein_coding	0.644243	6.60126e-05
ENSG00000146243	IRAK1BP1	interleukin 1 receptor associated kinase 1 binding protein 1 [Source:HGNC Symbol;Acc:HGNC:17368]	protein_coding	0.629493	0.00305444
ENSG00000134070	IRAK2	interleukin 1 receptor associated kinase 2 [Source:HGNC Symbol;Acc:HGNC:6113]	protein_coding	-0.907491	6.31466e-05
ENSG00000185950	IRS2	insulin receptor substrate 2 [Source:HGNC Symbol;Acc:HGNC:6126]	protein_coding	-0.597487	0.0166469
ENSG00000135070	ISCA1	iron-sulfur cluster assembly 1 [Source:HGNC Symbol;Acc:HGNC:28660]	protein_coding	-0.644346	0.00106377
ENSG00000091409	ITGA6	integrin subunit alpha 6 [Source:HGNC Symbol;Acc:HGNC:6142]	protein_coding	0.595829	0.00162747
ENSG00000148841	ITPRIP	inositol 1,4,5-trisphosphate receptor interacting protein [Source:HGNC Symbol;Acc:HGNC:29370]	protein_coding	-0.902519	3.36646e-06
ENSG00000198885	ITPRIPL1	inositol 1,4,5-trisphosphate receptor interacting protein-like 1 [Source:HGNC Symbol;Acc:HGNC:29371]	protein_coding	-0.661997	0.000807968
ENSG00000101384	JAG1	jagged 1 [Source:HGNC Symbol;Acc:HGNC:6188]	protein_coding	-0.703364	0.0171611
ENSG00000162434	JAK1	Janus kinase 1 [Source:HGNC Symbol;Acc:HGNC:6190]	protein_coding	-0.680274	1.22245e-05
ENSG00000160593	JAML	junction adhesion molecule like [Source:HGNC Symbol;Acc:HGNC:19084]	protein_coding	0.617272	0.000126754
ENSG00000070495	JMJD6	arginine demethylase and lysine hydroxylase [Source:HGNC Symbol;Acc:HGNC:19355]	protein_coding	-0.83063	9.99132e-05
ENSG00000152409	JMY	junction mediating and regulatory protein, p53 cofactor [Source:HGNC Symbol;Acc:HGNC:28916]	protein_coding	-0.89864	7.86192e-05
ENSG00000100221	JOSD1	Josephin domain containing 1 [Source:HGNC Symbol;Acc:HGNC:28953]	protein_coding	-1.08466	2.70851e-06
ENSG00000177606	JUN	Jun proto-oncogene, AP-1 transcription factor subunit [Source:HGNC Symbol;Acc:HGNC:6204]	protein_coding	-1.04871	0.0622966
ENSG00000130522	JUND	JunD proto-oncogene, AP-1 transcription factor subunit [Source:HGNC Symbol;Acc:HGNC:6206]	protein_coding	-0.629604	0.0187699
ENSG00000139620	KANSL2	KAT8 regulatory NSL complex subunit 2 [Source:HGNC Symbol;Acc:HGNC:26024]	protein_coding	-0.590304	0.00112716
ENSG00000172977	KAT5	lysine acetyltransferase 5 [Source:HGNC Symbol;Acc:HGNC:5275]	protein_coding	-0.596081	0.000483781
ENSG00000269821	KCNQ1OT1	KCNQ1 opposite strand/antisense transcript 1 (non-protein coding) [Source:HGNC Symbol;Acc:HGNC:6295]	antisense	-0.693354	0.0460903
ENSG00000110906	KCTD10	potassium channel tetramerization domain containing 10 [Source:HGNC Symbol;Acc:HGNC:23236]	protein_coding	-0.735435	3.95231e-07
ENSG00000136636	KCTD3	potassium channel tetramerization domain containing 3 [Source:HGNC Symbol;Acc:HGNC:21305]	protein_coding	0.593401	0.000450912
ENSG00000235750	KIAA0040	KIAA0040 [Source:HGNC Symbol;Acc:HGNC:28950]	protein_coding	0.74513	9.74346e-05
ENSG00000198954	KIF1BP	KIF1 binding protein [Source:HGNC Symbol;Acc:HGNC:23419]	protein_coding	0.663286	1.87007e-06
ENSG00000140859	KIFC3	kinesin family member C3 [Source:HGNC Symbol;Acc:HGNC:6326]	protein_coding	-0.714232	0.0445099
ENSG00000178502	KLHL11	kelch like family member 11 [Source:HGNC Symbol;Acc:HGNC:19008]	protein_coding	-0.577993	0.00111394
ENSG00000197705	KLHL14	kelch like family member 14 [Source:HGNC Symbol;Acc:HGNC:29266]	protein_coding	0.761769	0.00785942
ENSG00000111796	KLRB1	killer cell lectin like receptor B1 [Source:HGNC Symbol;Acc:HGNC:6373]	protein_coding	-0.786853	0.000862142
ENSG00000134545	KLRC1	killer cell lectin like receptor C1 [Source:HGNC Symbol;Acc:HGNC:6374]	protein_coding	-0.675565	0.0271734
ENSG00000134539	KLRD1	killer cell lectin like receptor D1 [Source:HGNC Symbol;Acc:HGNC:6378]	protein_coding	-0.791638	0.00157659
ENSG00000150045	KLRF1	killer cell lectin like receptor F1 [Source:HGNC Symbol;Acc:HGNC:13342]	protein_coding	-0.923867	0.000537824
ENSG00000182481	KPNA2	karyopherin subunit alpha 2 [Source:HGNC Symbol;Acc:HGNC:6395]	protein_coding	-0.811898	5.51434e-05
ENSG00000115919	KYNU	kynureninase [Source:HGNC Symbol;Acc:HGNC:6469]	protein_coding	-0.639448	0.0144106
ENSG00000154655	L3MBTL4	l(3)mbt-like 4 (Drosophila) [Source:HGNC Symbol;Acc:HGNC:26677]	protein_coding	-0.63813	0.00106078
ENSG00000150457	LATS2	large tumor suppressor kinase 2 [Source:HGNC Symbol;Acc:HGNC:6515]	protein_coding	-0.815798	8.3313e-06
ENSG00000134333	LDHA	lactate dehydrogenase A [Source:HGNC Symbol;Acc:HGNC:6535]	protein_coding	-0.625508	0.00271018
ENSG00000130164	LDLR	low density lipoprotein receptor [Source:HGNC Symbol;Acc:HGNC:6547]	protein_coding	-0.749038	0.00191964
ENSG00000188636	LDOC1L	leucine zipper down-regulated in cancer 1 like [Source:HGNC Symbol;Acc:HGNC:13343]	protein_coding	-0.797171	2.21967e-06
ENSG00000138795	LEF1	lymphoid enhancer binding factor 1 [Source:HGNC Symbol;Acc:HGNC:6551]	protein_coding	0.893132	3.46795e-06
ENSG00000133067	LGR6	leucine rich repeat containing G protein-coupled receptor 6 [Source:HGNC Symbol;Acc:HGNC:19719]	protein_coding	-1.34014	3.03573e-06
ENSG00000236790	LINC00299	long intergenic non-protein coding RNA 299 [Source:HGNC Symbol;Acc:HGNC:27940]	lincRNA	-1.07257	7.42261e-06
ENSG00000235532	LINC00402	long intergenic non-protein coding RNA 402 [Source:HGNC Symbol;Acc:HGNC:42732]	lincRNA	1.09963	1.97294e-06
ENSG00000237945	LINC00649	long intergenic non-protein coding RNA 649 [Source:HGNC Symbol;Acc:HGNC:44305]	antisense	0.627871	0.00598205
ENSG00000261824	LINC00662	long intergenic non-protein coding RNA 662 [Source:HGNC Symbol;Acc:HGNC:27122]	lincRNA	0.630028	5.18695e-05
ENSG00000245164	LINC00861	long intergenic non-protein coding RNA 861 [Source:HGNC Symbol;Acc:HGNC:45133]	lincRNA	1.03113	8.74895e-06
ENSG00000245937	LINC01184	long intergenic non-protein coding RNA 1184 [Source:HGNC Symbol;Acc:HGNC:49565]	lincRNA	0.728428	3.33586e-06
ENSG00000261326	LINC01355	long intergenic non-protein coding RNA 1355 [Source:HGNC Symbol;Acc:HGNC:50584]	lincRNA	1.10053	0.000229685
ENSG00000238113	LINC01410	long intergenic non-protein coding RNA 1410 [Source:HGNC Symbol;Acc:HGNC:50702]	lincRNA	1.18093	1.12305e-05
ENSG00000246223	LINC01550	long intergenic non-protein coding RNA 1550 [Source:HGNC Symbol;Acc:HGNC:20111]	lincRNA	1.03201	2.02233e-06
ENSG00000231721	LINC-PINT	long intergenic non-protein coding RNA, p53 induced transcript [Source:HGNC Symbol;Acc:HGNC:26885]	antisense	-0.600473	0.00932496
ENSG00000140471	LINS1	lines homolog 1 [Source:HGNC Symbol;Acc:HGNC:30922]	protein_coding	0.585276	0.000481634
ENSG00000189067	LITAF	lipopolysaccharide induced TNF factor [Source:HGNC Symbol;Acc:HGNC:16841]	protein_coding	-0.882599	2.5192e-07
ENSG00000073350	LLGL2	LLGL2, scribble cell polarity complex component [Source:HGNC Symbol;Acc:HGNC:6629]	protein_coding	-0.849794	0.000362781
ENSG00000160789	LMNA	lamin A/C [Source:HGNC Symbol;Acc:HGNC:6636]	protein_coding	-0.768219	0.0265168
ENSG00000136153	LMO7	LIM domain 7 [Source:HGNC Symbol;Acc:HGNC:6646]	protein_coding	0.704872	0.000111843
ENSG00000153395	LPCAT1	lysophosphatidylcholine acyltransferase 1 [Source:HGNC Symbol;Acc:HGNC:25718]	protein_coding	-0.813059	5.32867e-06
ENSG00000136802	LRRC8A	leucine rich repeat containing 8 family member A [Source:HGNC Symbol;Acc:HGNC:19027]	protein_coding	-0.622781	0.000137411
ENSG00000173114	LRRN3	leucine rich repeat neuronal 3 [Source:HGNC Symbol;Acc:HGNC:17200]	protein_coding	1.45402	0.0014607
ENSG00000169641	LUZP1	leucine zipper protein 1 [Source:HGNC Symbol;Acc:HGNC:14985]	protein_coding	-0.583676	0.000256055
ENSG00000143353	LYPLAL1	lysophospholipase like 1 [Source:HGNC Symbol;Acc:HGNC:20440]	protein_coding	0.660361	0.000240166
ENSG00000186687	LYRM7	LYR motif containing 7 [Source:HGNC Symbol;Acc:HGNC:28072]	protein_coding	0.572481	0.000896768
ENSG00000185022	MAFF	MAF bZIP transcription factor F [Source:HGNC Symbol;Acc:HGNC:6780]	protein_coding	-1.46191	7.09993e-07
ENSG00000172005	MAL	mal, T-cell differentiation protein [Source:HGNC Symbol;Acc:HGNC:6817]	protein_coding	0.794079	6.87837e-05
ENSG00000111885	MAN1A1	mannosidase alpha class 1A member 1 [Source:HGNC Symbol;Acc:HGNC:6821]	protein_coding	-0.707479	1.20755e-05
ENSG00000145050	MANF	mesencephalic astrocyte derived neurotrophic factor [Source:HGNC Symbol;Acc:HGNC:15461]	protein_coding	-0.580695	0.00463538
ENSG00000107968	MAP3K8	mitogen-activated protein kinase kinase kinase 8 [Source:HGNC Symbol;Acc:HGNC:6860]	protein_coding	-0.676696	0.00167161
ENSG00000162889	MAPKAPK2	mitogen-activated protein kinase-activated protein kinase 2 [Source:HGNC Symbol;Acc:HGNC:6887]	protein_coding	-0.738075	4.21573e-05
ENSG00000166974	MAPRE2	microtubule associated protein RP/EB family member 2 [Source:HGNC Symbol;Acc:HGNC:6891]	protein_coding	-0.640564	3.60972e-05
ENSG00000007264	MATK	megakaryocyte-associated tyrosine kinase [Source:HGNC Symbol;Acc:HGNC:6906]	protein_coding	-1.11184	1.0283e-06
ENSG00000197971	MBP	myelin basic protein [Source:HGNC Symbol;Acc:HGNC:6925]	protein_coding	-0.647774	7.28447e-06
ENSG00000076003	MCM6	minichromosome maintenance complex component 6 [Source:HGNC Symbol;Acc:HGNC:6949]	protein_coding	-0.639856	0.00285124
ENSG00000140563	MCTP2	multiple C2 and transmembrane domain containing 2 [Source:HGNC Symbol;Acc:HGNC:25636]	protein_coding	-0.882661	3.11844e-06
ENSG00000135272	MDFIC	MyoD family inhibitor domain containing [Source:HGNC Symbol;Acc:HGNC:28870]	protein_coding	0.590906	0.000598964
ENSG00000105085	MED26	mediator complex subunit 26 [Source:HGNC Symbol;Acc:HGNC:2376]	protein_coding	-0.725413	0.000103928
ENSG00000248309	MEF2C-AS1	MEF2C antisense RNA 1 [Source:HGNC Symbol;Acc:HGNC:48908]	antisense	0.888425	5.08111e-05
ENSG00000116604	MEF2D	myocyte enhancer factor 2D [Source:HGNC Symbol;Acc:HGNC:6997]	protein_coding	-0.712839	0.00116744
ENSG00000172878	METAP1D	methionyl aminopeptidase type 1D (mitochondrial) [Source:HGNC Symbol;Acc:HGNC:32583]	protein_coding	0.680603	7.72768e-05
ENSG00000176845	METRNL	meteorin like, glial cell differentiation regulator [Source:HGNC Symbol;Acc:HGNC:27584]	protein_coding	-1.26025	8.44651e-06
ENSG00000176624	MEX3C	mex-3 RNA binding family member C [Source:HGNC Symbol;Acc:HGNC:28040]	protein_coding	-0.604731	0.000952167
ENSG00000156875	MFSD14A	major facilitator superfamily domain containing 14A [Source:HGNC Symbol;Acc:HGNC:23363]	protein_coding	-0.581549	0.00341869
ENSG00000257335	MGAM	maltase-glucoamylase [Source:HGNC Symbol;Acc:HGNC:7043]	protein_coding	-0.731253	0.0120545
ENSG00000167470	MIDN	midnolin [Source:HGNC Symbol;Acc:HGNC:16298]	protein_coding	-0.585906	0.0739809
ENSG00000170854	MINA	MYC induced nuclear antigen [Source:HGNC Symbol;Acc:HGNC:19441]	protein_coding	0.623562	4.50486e-05
ENSG00000226380	MIR29A	microRNA 29a [Source:HGNC Symbol;Acc:HGNC:31616]	lincRNA	-0.663148	0.0121891
ENSG00000268471	MIR4453	microRNA 4453 [Source:HGNC Symbol;Acc:HGNC:41892]	lincRNA	0.616426	0.000230088
ENSG00000236901	MIR600HG	MIR600 host gene [Source:HGNC Symbol;Acc:HGNC:23642]	sense_intronic	0.647176	0.00481487
ENSG00000100427	MLC1	megalencephalic leukoencephalopathy with subcortical cysts 1 [Source:HGNC Symbol;Acc:HGNC:17082]	protein_coding	-0.972269	0.000181338
ENSG00000163563	MNDA	myeloid cell nuclear differentiation antigen [Source:HGNC Symbol;Acc:HGNC:7183]	protein_coding	0.886089	0.000694618
ENSG00000165943	MOAP1	modulator of apoptosis 1 [Source:HGNC Symbol;Acc:HGNC:16658]	protein_coding	-0.61247	0.00241331
ENSG00000171861	MRM3	mitochondrial rRNA methyltransferase 3 [Source:HGNC Symbol;Acc:HGNC:18485]	protein_coding	-0.599432	0.00056797
ENSG00000159111	MRPL10	mitochondrial ribosomal protein L10 [Source:HGNC Symbol;Acc:HGNC:14055]	protein_coding	-0.841233	8.49351e-07
ENSG00000096080	MRPS18A	mitochondrial ribosomal protein S18A [Source:HGNC Symbol;Acc:HGNC:14515]	protein_coding	-0.607626	0.000455266
ENSG00000156738	MS4A1	membrane spanning 4-domains A1 [Source:HGNC Symbol;Acc:HGNC:7315]	protein_coding	0.669712	0.0339971
ENSG00000174579	MSL2	male-specific lethal 2 homolog (Drosophila) [Source:HGNC Symbol;Acc:HGNC:25544]	protein_coding	-0.64398	0.000305557
ENSG00000038945	MSR1	macrophage scavenger receptor 1 [Source:HGNC Symbol;Acc:HGNC:7376]	protein_coding	-1.00307	0.0279567
ENSG00000099810	MTAP	methylthioadenosine phosphorylase [Source:HGNC Symbol;Acc:HGNC:7413]	protein_coding	0.635599	8.48346e-06
ENSG00000224083	MTCO1P11	mitochondrially encoded cytochrome c oxidase I pseudogene 11 [Source:HGNC Symbol;Acc:HGNC:52013]	unprocessed_pseudogene	0.736894	0.0268515
ENSG00000090432	MUL1	mitochondrial E3 ubiquitin protein ligase 1 [Source:HGNC Symbol;Acc:HGNC:25762]	protein_coding	-0.57707	0.0023253
ENSG00000167508	MVD	mevalonate diphosphate decarboxylase [Source:HGNC Symbol;Acc:HGNC:7529]	protein_coding	-0.916358	5.72069e-05
ENSG00000123933	MXD4	MAX dimerization protein 4 [Source:HGNC Symbol;Acc:HGNC:13906]	protein_coding	-0.648225	0.00147722
ENSG00000182534	MXRA7	matrix remodeling associated 7 [Source:HGNC Symbol;Acc:HGNC:7541]	protein_coding	-1.20308	1.49239e-06
ENSG00000185697	MYBL1	MYB proto-oncogene like 1 [Source:HGNC Symbol;Acc:HGNC:7547]	protein_coding	-0.69624	0.000982003
ENSG00000136997	MYC	v-myc avian myelocytomatosis viral oncogene homolog [Source:HGNC Symbol;Acc:HGNC:7553]	protein_coding	1.07439	6.47997e-07
ENSG00000101605	MYOM1	myomesin 1 [Source:HGNC Symbol;Acc:HGNC:7613]	protein_coding	0.570733	0.00268842
ENSG00000156239	N6AMT1	N-6 adenine-specific DNA methyltransferase 1 (putative) [Source:HGNC Symbol;Acc:HGNC:16021]	protein_coding	0.753531	7.15823e-06
ENSG00000166886	NAB2	NGFI-A binding protein 2 [Source:HGNC Symbol;Acc:HGNC:7627]	protein_coding	-0.64657	0.0581787
ENSG00000249437	NAIP	NLR family apoptosis inhibitory protein [Source:HGNC Symbol;Acc:HGNC:7634]	protein_coding	0.614193	0.00579137
ENSG00000177173	NAP1L4P1	nucleosome assembly protein 1 like 4 pseudogene 1 [Source:HGNC Symbol;Acc:HGNC:39740]	processed_pseudogene	-0.656111	0.0228026
ENSG00000161048	NAPEPLD	N-acyl phosphatidylethanolamine phospholipase D [Source:HGNC Symbol;Acc:HGNC:21683]	protein_coding	0.727444	0.000226887
ENSG00000172915	NBEA	neurobeachin [Source:HGNC Symbol;Acc:HGNC:7648]	protein_coding	0.757303	0.0012834
ENSG00000104490	NCALD	neurocalcin delta [Source:HGNC Symbol;Acc:HGNC:7655]	protein_coding	-0.743816	1.60184e-05
ENSG00000149294	NCAM1	neural cell adhesion molecule 1 [Source:HGNC Symbol;Acc:HGNC:7656]	protein_coding	-1.13088	1.06638e-06
ENSG00000189430	NCR1	natural cytotoxicity triggering receptor 1 [Source:HGNC Symbol;Acc:HGNC:6731]	protein_coding	-1.20927	1.23556e-07
ENSG00000204475	NCR3	natural cytotoxicity triggering receptor 3 [Source:HGNC Symbol;Acc:HGNC:19077]	protein_coding	-0.926263	3.45695e-05
ENSG00000188211	NCR3LG1	natural killer cell cytotoxicity receptor 3 ligand 1 [Source:HGNC Symbol;Acc:HGNC:42400]	protein_coding	-1.18282	9.57801e-06
ENSG00000140398	NEIL1	nei like DNA glycosylase 1 [Source:HGNC Symbol;Acc:HGNC:18448]	protein_coding	-0.593628	0.024541
ENSG00000184613	NELL2	neural EGFL like 2 [Source:HGNC Symbol;Acc:HGNC:7751]	protein_coding	0.611506	0.0015928
ENSG00000101096	NFATC2	nuclear factor of activated T-cells 2 [Source:HGNC Symbol;Acc:HGNC:7776]	protein_coding	-0.587139	0.000551642
ENSG00000123405	NFE2	nuclear factor, erythroid 2 [Source:HGNC Symbol;Acc:HGNC:7780]	protein_coding	0.698742	0.0126077
ENSG00000100906	NFKBIA	NFKB inhibitor alpha [Source:HGNC Symbol;Acc:HGNC:7797]	protein_coding	-0.667492	0.00630848
ENSG00000104825	NFKBIB	NFKB inhibitor beta [Source:HGNC Symbol;Acc:HGNC:7798]	protein_coding	-0.756637	0.000106175
ENSG00000146232	NFKBIE	NFKB inhibitor epsilon [Source:HGNC Symbol;Acc:HGNC:7799]	protein_coding	-0.683719	0.00251689
ENSG00000131669	NINJ1	ninjurin 1 [Source:HGNC Symbol;Acc:HGNC:7824]	protein_coding	-0.837337	0.000274115
ENSG00000105374	NKG7	natural killer cell granule protein 7 [Source:HGNC Symbol;Acc:HGNC:7830]	protein_coding	-1.22661	1.23805e-09
ENSG00000173614	NMNAT1	nicotinamide nucleotide adenylyltransferase 1 [Source:HGNC Symbol;Acc:HGNC:17877]	protein_coding	0.586037	0.00561371
ENSG00000171596	NMUR1	neuromedin U receptor 1 [Source:HGNC Symbol;Acc:HGNC:4518]	protein_coding	-1.11311	0.000104543
ENSG00000151014	NOCT	nocturnin [Source:HGNC Symbol;Acc:HGNC:14254]	protein_coding	-1.37759	4.36023e-06
ENSG00000141458	NPC1	NPC intracellular cholesterol transporter 1 [Source:HGNC Symbol;Acc:HGNC:7897]	protein_coding	-0.679287	2.8593e-05
ENSG00000174738	NR1D2	nuclear receptor subfamily 1 group D member 2 [Source:HGNC Symbol;Acc:HGNC:7963]	protein_coding	-0.880422	0.000208577
ENSG00000151623	NR3C2	nuclear receptor subfamily 3 group C member 2 [Source:HGNC Symbol;Acc:HGNC:7979]	protein_coding	0.677623	3.4643e-05
ENSG00000153234	NR4A2	nuclear receptor subfamily 4 group A member 2 [Source:HGNC Symbol;Acc:HGNC:7981]	protein_coding	-0.990756	0.000341808
ENSG00000119508	NR4A3	nuclear receptor subfamily 4 group A member 3 [Source:HGNC Symbol;Acc:HGNC:7982]	protein_coding	-1.43564	0.00709784
ENSG00000115216	NRBP1	nuclear receptor binding protein 1 [Source:HGNC Symbol;Acc:HGNC:7993]	protein_coding	-0.749237	3.86018e-07
ENSG00000157168	NRG1	neuregulin 1 [Source:HGNC Symbol;Acc:HGNC:7997]	protein_coding	0.671907	0.0843634
ENSG00000165802	NSMF	NMDA receptor synaptonuclear signaling and neuronal migration factor [Source:HGNC Symbol;Acc:HGNC:29843]	protein_coding	-0.609486	0.00845458
ENSG00000135318	NT5E	5'-nucleotidase ecto [Source:HGNC Symbol;Acc:HGNC:8021]	protein_coding	0.674929	0.0118259
ENSG00000148335	NTMT1	N-terminal Xaa-Pro-Lys N-methyltransferase 1 [Source:HGNC Symbol;Acc:HGNC:23373]	protein_coding	-0.649264	0.000844312
ENSG00000196358	NTNG2	netrin G2 [Source:HGNC Symbol;Acc:HGNC:14288]	protein_coding	-0.63338	0.0215999
ENSG00000120526	NUDCD1	NudC domain containing 1 [Source:HGNC Symbol;Acc:HGNC:24306]	protein_coding	0.6435	0.00229331
ENSG00000132661	NXT1	nuclear transport factor 2 like export factor 1 [Source:HGNC Symbol;Acc:HGNC:15913]	protein_coding	-0.69676	0.00123854
ENSG00000135114	OASL	2'-5'-oligoadenylate synthetase like [Source:HGNC Symbol;Acc:HGNC:8090]	protein_coding	-0.877317	0.0013288
ENSG00000141447	OSBPL1A	oxysterol binding protein like 1A [Source:HGNC Symbol;Acc:HGNC:16398]	protein_coding	0.639106	0.000231291
ENSG00000021762	OSBPL5	oxysterol binding protein like 5 [Source:HGNC Symbol;Acc:HGNC:16392]	protein_coding	-0.999906	0.000227016
ENSG00000006025	OSBPL7	oxysterol binding protein like 7 [Source:HGNC Symbol;Acc:HGNC:16387]	protein_coding	-0.582985	0.00503282
ENSG00000132823	OSER1	oxidative stress responsive serine rich 1 [Source:HGNC Symbol;Acc:HGNC:16105]	protein_coding	-0.586292	0.00659399
ENSG00000154124	OTULIN	OTU deubiquitinase with linear linkage specificity [Source:HGNC Symbol;Acc:HGNC:25118]	protein_coding	-0.708697	0.000301316
ENSG00000181631	P2RY13	purinergic receptor P2Y13 [Source:HGNC Symbol;Acc:HGNC:4537]	protein_coding	1.14328	0.00021041
ENSG00000158006	PAFAH2	platelet activating factor acetylhydrolase 2 [Source:HGNC Symbol;Acc:HGNC:8579]	protein_coding	-0.833419	1.32165e-07
ENSG00000124374	PAIP2B	poly(A) binding protein interacting protein 2B [Source:HGNC Symbol;Acc:HGNC:29200]	protein_coding	0.716847	0.000241148
ENSG00000121274	PAPD5	poly(A) RNA polymerase D5, non-canonical [Source:HGNC Symbol;Acc:HGNC:30758]	protein_coding	-1.01231	1.65744e-06
ENSG00000198682	PAPSS2	3'-phosphoadenosine 5'-phosphosulfate synthase 2 [Source:HGNC Symbol;Acc:HGNC:8604]	protein_coding	-0.846672	0.00450348
ENSG00000170915	PAQR8	progestin and adipoQ receptor family member 8 [Source:HGNC Symbol;Acc:HGNC:15708]	protein_coding	1.07255	5.09075e-06
ENSG00000132849	PATJ	PATJ, crumbs cell polarity complex component [Source:HGNC Symbol;Acc:HGNC:28881]	protein_coding	0.663866	3.28195e-05
ENSG00000177425	PAWR	pro-apoptotic WT1 regulator [Source:HGNC Symbol;Acc:HGNC:8614]	protein_coding	0.697232	0.00317874
ENSG00000184226	PCDH9	protocadherin 9 [Source:HGNC Symbol;Acc:HGNC:8661]	protein_coding	0.949279	0.00345022
ENSG00000115539	PDCL3	phosducin like 3 [Source:HGNC Symbol;Acc:HGNC:28860]	protein_coding	-0.664613	0.00045612
ENSG00000065989	PDE4A	phosphodiesterase 4A [Source:HGNC Symbol;Acc:HGNC:8780]	protein_coding	-0.957838	0.000322283
ENSG00000184588	PDE4B	phosphodiesterase 4B [Source:HGNC Symbol;Acc:HGNC:8781]	protein_coding	-0.681367	0.0217848
ENSG00000113448	PDE4D	phosphodiesterase 4D [Source:HGNC Symbol;Acc:HGNC:8783]	protein_coding	-1.24855	8.36204e-06
ENSG00000170962	PDGFD	platelet derived growth factor D [Source:HGNC Symbol;Acc:HGNC:30620]	protein_coding	-1.11823	2.03787e-07
ENSG00000113721	PDGFRB	platelet derived growth factor receptor beta [Source:HGNC Symbol;Acc:HGNC:8804]	protein_coding	-1.25513	0.00011208
ENSG00000167004	PDIA3	protein disulfide isomerase family A member 3 [Source:HGNC Symbol;Acc:HGNC:4606]	protein_coding	-0.607518	0.00032143
ENSG00000165650	PDZD8	PDZ domain containing 8 [Source:HGNC Symbol;Acc:HGNC:26974]	protein_coding	-0.603348	0.0023763
ENSG00000179094	PER1	period circadian clock 1 [Source:HGNC Symbol;Acc:HGNC:8845]	protein_coding	-1.03917	0.000300605
ENSG00000132326	PER2	period circadian clock 2 [Source:HGNC Symbol;Acc:HGNC:8846]	protein_coding	-0.713181	0.000371832
ENSG00000170525	PFKFB3	6-phosphofructo-2-kinase/fructose-2,6-biphosphatase 3 [Source:HGNC Symbol;Acc:HGNC:8874]	protein_coding	-0.939148	0.00742335
ENSG00000112137	PHACTR1	phosphatase and actin regulator 1 [Source:HGNC Symbol;Acc:HGNC:20990]	protein_coding	-0.767961	0.0196335
ENSG00000139289	PHLDA1	pleckstrin homology like domain family A member 1 [Source:HGNC Symbol;Acc:HGNC:8933]	protein_coding	-1.01559	0.00405415
ENSG00000144824	PHLDB2	pleckstrin homology like domain family B member 2 [Source:HGNC Symbol;Acc:HGNC:29573]	protein_coding	-1.14198	5.59528e-09
ENSG00000176531	PHLDB3	pleckstrin homology like domain family B member 3 [Source:HGNC Symbol;Acc:HGNC:30499]	protein_coding	-0.658988	0.0396413
ENSG00000155252	PI4K2A	phosphatidylinositol 4-kinase type 2 alpha [Source:HGNC Symbol;Acc:HGNC:30031]	protein_coding	-1.07102	6.04635e-08
ENSG00000124155	PIGT	phosphatidylinositol glycan anchor biosynthesis class T [Source:HGNC Symbol;Acc:HGNC:14938]	protein_coding	-0.70949	6.75807e-06
ENSG00000105851	PIK3CG	phosphatidylinositol-4,5-bisphosphate 3-kinase catalytic subunit gamma [Source:HGNC Symbol;Acc:HGNC:8978]	protein_coding	-0.709578	2.33075e-05
ENSG00000145675	PIK3R1	phosphoinositide-3-kinase regulatory subunit 1 [Source:HGNC Symbol;Acc:HGNC:8979]	protein_coding	-0.890818	7.86509e-05
ENSG00000144283	PKP4	plakophilin 4 [Source:HGNC Symbol;Acc:HGNC:9026]	protein_coding	0.607193	9.5761e-06
ENSG00000176485	PLA2G16	phospholipase A2 group XVI [Source:HGNC Symbol;Acc:HGNC:17825]	protein_coding	-0.64892	0.00195263
ENSG00000011422	PLAUR	plasminogen activator, urokinase receptor [Source:HGNC Symbol;Acc:HGNC:9053]	protein_coding	-0.784517	0.0135057
ENSG00000149527	PLCH2	phospholipase C eta 2 [Source:HGNC Symbol;Acc:HGNC:29037]	protein_coding	-0.622033	0.0318463
ENSG00000240891	PLCXD2	phosphatidylinositol specific phospholipase C X domain containing 2 [Source:HGNC Symbol;Acc:HGNC:26462]	protein_coding	-0.763515	4.4719e-05
ENSG00000169499	PLEKHA2	pleckstrin homology domain containing A2 [Source:HGNC Symbol;Acc:HGNC:14336]	protein_coding	-0.784196	3.07837e-05
ENSG00000021300	PLEKHB1	pleckstrin homology domain containing B1 [Source:HGNC Symbol;Acc:HGNC:19079]	protein_coding	0.662394	0.000530974
ENSG00000166289	PLEKHF1	pleckstrin homology and FYVE domain containing 1 [Source:HGNC Symbol;Acc:HGNC:20764]	protein_coding	-1.30287	3.47546e-09
ENSG00000147872	PLIN2	perilipin 2 [Source:HGNC Symbol;Acc:HGNC:248]	protein_coding	-0.994518	0.00153898
ENSG00000145632	PLK2	polo like kinase 2 [Source:HGNC Symbol;Acc:HGNC:19699]	protein_coding	-0.90308	0.0549426
ENSG00000173846	PLK3	polo like kinase 3 [Source:HGNC Symbol;Acc:HGNC:2154]	protein_coding	-0.659766	0.0319448
ENSG00000221866	PLXNA4	plexin A4 [Source:HGNC Symbol;Acc:HGNC:9102]	protein_coding	-0.690866	0.00563381
ENSG00000058600	POLR3E	RNA polymerase III subunit E [Source:HGNC Symbol;Acc:HGNC:30347]	protein_coding	-0.593609	0.0107439
ENSG00000110841	PPFIBP1	PPFIA binding protein 1 [Source:HGNC Symbol;Acc:HGNC:9249]	protein_coding	0.852025	1.49408e-06
ENSG00000108179	PPIF	peptidylprolyl isomerase F [Source:HGNC Symbol;Acc:HGNC:9259]	protein_coding	-0.644489	0.0377003
ENSG00000170836	PPM1D	protein phosphatase, Mg2+/Mn2+ dependent 1D [Source:HGNC Symbol;Acc:HGNC:9277]	protein_coding	-0.718701	5.70147e-05
ENSG00000111110	PPM1H	protein phosphatase, Mg2+/Mn2+ dependent 1H [Source:HGNC Symbol;Acc:HGNC:18583]	protein_coding	0.668048	8.04256e-05
ENSG00000163590	PPM1L	protein phosphatase, Mg2+/Mn2+ dependent 1L [Source:HGNC Symbol;Acc:HGNC:16381]	protein_coding	-0.707957	3.51645e-05
ENSG00000101445	PPP1R16B	protein phosphatase 1 regulatory subunit 16B [Source:HGNC Symbol;Acc:HGNC:15850]	protein_coding	-1.20561	6.97349e-09
ENSG00000156475	PPP2R2B	protein phosphatase 2 regulatory subunit Bbeta [Source:HGNC Symbol;Acc:HGNC:9305]	protein_coding	-0.785945	9.83167e-05
ENSG00000198901	PRC1	protein regulator of cytokinesis 1 [Source:HGNC Symbol;Acc:HGNC:9341]	protein_coding	-0.723139	0.000406576
ENSG00000138078	PREPL	prolyl endopeptidase-like [Source:HGNC Symbol;Acc:HGNC:30228]	protein_coding	0.59728	0.000352255
ENSG00000180644	PRF1	perforin 1 [Source:HGNC Symbol;Acc:HGNC:9360]	protein_coding	-1.1239	2.08976e-06
ENSG00000139174	PRICKLE1	prickle planar cell polarity protein 1 [Source:HGNC Symbol;Acc:HGNC:17019]	protein_coding	0.965429	2.49633e-05
ENSG00000027075	PRKCH	protein kinase C eta [Source:HGNC Symbol;Acc:HGNC:9403]	protein_coding	-0.646664	8.55209e-06
ENSG00000237943	PRKCQ-AS1	PRKCQ antisense RNA 1 [Source:HGNC Symbol;Acc:HGNC:44689]	processed_transcript	0.808449	1.01445e-05
ENSG00000164169	PRMT9	protein arginine methyltransferase 9 [Source:HGNC Symbol;Acc:HGNC:25099]	protein_coding	-0.63712	0.00860031
ENSG00000282961	PRNCR1	prostate cancer associated non-coding RNA 1 [Source:HGNC Symbol;Acc:HGNC:48942]	lincRNA	0.63484	0.00262892
ENSG00000171867	PRNP	prion protein [Source:HGNC Symbol;Acc:HGNC:9449]	protein_coding	-0.589956	0.00675124
ENSG00000150687	PRSS23	protease, serine 23 [Source:HGNC Symbol;Acc:HGNC:14370]	protein_coding	-1.20165	3.08303e-06
ENSG00000156011	PSD3	pleckstrin and Sec7 domain containing 3 [Source:HGNC Symbol;Acc:HGNC:19093]	protein_coding	0.631821	0.0163263
ENSG00000049883	PTCD2	pentatricopeptide repeat domain 2 [Source:HGNC Symbol;Acc:HGNC:25734]	protein_coding	0.696694	4.1038e-06
ENSG00000107317	PTGDS	prostaglandin D2 synthase [Source:HGNC Symbol;Acc:HGNC:9592]	protein_coding	-1.11528	0.00348113
ENSG00000073756	PTGS2	prostaglandin-endoperoxide synthase 2 [Source:HGNC Symbol;Acc:HGNC:9605]	protein_coding	0.902534	0.0160258
ENSG00000112245	PTP4A1	protein tyrosine phosphatase type IVA, member 1 [Source:HGNC Symbol;Acc:HGNC:9634]	protein_coding	-0.626292	0.0142936
ENSG00000158079	PTPDC1	protein tyrosine phosphatase domain containing 1 [Source:HGNC Symbol;Acc:HGNC:30184]	protein_coding	0.622975	5.36652e-05
ENSG00000134242	PTPN22	protein tyrosine phosphatase, non-receptor type 22 [Source:HGNC Symbol;Acc:HGNC:9652]	protein_coding	-0.723145	0.000161999
ENSG00000143851	PTPN7	protein tyrosine phosphatase, non-receptor type 7 [Source:HGNC Symbol;Acc:HGNC:9659]	protein_coding	-0.809628	2.89679e-06
ENSG00000152894	PTPRK	protein tyrosine phosphatase, receptor type K [Source:HGNC Symbol;Acc:HGNC:9674]	protein_coding	0.818797	0.00471038
ENSG00000151490	PTPRO	protein tyrosine phosphatase, receptor type O [Source:HGNC Symbol;Acc:HGNC:9678]	protein_coding	1.01585	2.40367e-08
ENSG00000249859	PVT1	Pvt1 oncogene (non-protein coding) [Source:HGNC Symbol;Acc:HGNC:9709]	lincRNA	0.619824	0.00126914
ENSG00000257151	PWAR6	Prader Willi/Angelman region RNA 6 [Source:HGNC Symbol;Acc:HGNC:49129]	lincRNA	0.768822	0.000835016
ENSG00000171813	PWWP2B	PWWP domain containing 2B [Source:HGNC Symbol;Acc:HGNC:25150]	protein_coding	-0.664606	0.0241241
ENSG00000135631	RAB11FIP5	RAB11 family interacting protein 5 [Source:HGNC Symbol;Acc:HGNC:24845]	protein_coding	-0.616435	0.0141808
ENSG00000139832	RAB20	RAB20, member RAS oncogene family [Source:HGNC Symbol;Acc:HGNC:18260]	protein_coding	-0.994521	0.000657
ENSG00000246067	RAB30-AS1	RAB30 antisense RNA 1 (head to head) [Source:HGNC Symbol;Acc:HGNC:48672]	lincRNA	0.744753	7.74999e-06
ENSG00000127328	RAB3IP	RAB3A interacting protein [Source:HGNC Symbol;Acc:HGNC:16508]	protein_coding	0.645551	2.62735e-05
ENSG00000166128	RAB8B	RAB8B, member RAS oncogene family [Source:HGNC Symbol;Acc:HGNC:30273]	protein_coding	-0.600161	0.0085029
ENSG00000183155	RABIF	RAB interacting factor [Source:HGNC Symbol;Acc:HGNC:9797]	protein_coding	-0.602265	9.89025e-05
ENSG00000160271	RALGDS	ral guanine nucleotide dissociation stimulator [Source:HGNC Symbol;Acc:HGNC:9842]	protein_coding	-0.614991	0.00150905
ENSG00000132359	RAP1GAP2	RAP1 GTPase activating protein 2 [Source:HGNC Symbol;Acc:HGNC:29176]	protein_coding	-0.671466	0.00108955
ENSG00000113319	RASGRF2	Ras protein specific guanine nucleotide releasing factor 2 [Source:HGNC Symbol;Acc:HGNC:9876]	protein_coding	0.652583	4.70042e-05
ENSG00000068028	RASSF1	Ras association domain family member 1 [Source:HGNC Symbol;Acc:HGNC:9882]	protein_coding	-0.64061	0.00110704
ENSG00000266094	RASSF5	Ras association domain family member 5 [Source:HGNC Symbol;Acc:HGNC:17609]	protein_coding	-0.719069	1.15917e-05
ENSG00000101773	RBBP8	RB binding protein 8, endonuclease [Source:HGNC Symbol;Acc:HGNC:9891]	protein_coding	-0.714194	0.00100075
ENSG00000119446	RBM18	RNA binding motif protein 18 [Source:HGNC Symbol;Acc:HGNC:28413]	protein_coding	-0.644903	0.00143698
ENSG00000086589	RBM22	RNA binding motif protein 22 [Source:HGNC Symbol;Acc:HGNC:25503]	protein_coding	-0.581536	0.000373068
ENSG00000132819	RBM38	RNA binding motif protein 38 [Source:HGNC Symbol;Acc:HGNC:15818]	protein_coding	-0.98755	4.08585e-06
ENSG00000117602	RCAN3	RCAN family member 3 [Source:HGNC Symbol;Acc:HGNC:3042]	protein_coding	0.616323	0.000720506
ENSG00000173653	RCE1	Ras converting CAAX endopeptidase 1 [Source:HGNC Symbol;Acc:HGNC:13721]	protein_coding	-0.606916	0.00042522
ENSG00000121039	RDH10	retinol dehydrogenase 10 (all-trans) [Source:HGNC Symbol;Acc:HGNC:19975]	protein_coding	-0.793743	1.31543e-05
ENSG00000162924	REL	REL proto-oncogene, NF-kB subunit [Source:HGNC Symbol;Acc:HGNC:9954]	protein_coding	-0.81954	8.47898e-05
ENSG00000104856	RELB	RELB proto-oncogene, NF-kB subunit [Source:HGNC Symbol;Acc:HGNC:9956]	protein_coding	-0.642852	0.00942067
ENSG00000076043	REXO2	RNA exonuclease 2 [Source:HGNC Symbol;Acc:HGNC:17851]	protein_coding	0.622187	6.00132e-05
ENSG00000131378	RFTN1	raftlin, lipid raft linker 1 [Source:HGNC Symbol;Acc:HGNC:30278]	protein_coding	-0.743685	1.2555e-06
ENSG00000102760	RGCC	regulator of cell cycle [Source:HGNC Symbol;Acc:HGNC:20369]	protein_coding	-0.792854	0.0152597
ENSG00000174136	RGMB	repulsive guidance molecule family member b [Source:HGNC Symbol;Acc:HGNC:26896]	protein_coding	0.743093	0.000158078
ENSG00000090104	RGS1	regulator of G-protein signaling 1 [Source:HGNC Symbol;Acc:HGNC:9991]	protein_coding	-0.937907	0.052068
ENSG00000108370	RGS9	regulator of G-protein signaling 9 [Source:HGNC Symbol;Acc:HGNC:10004]	protein_coding	-0.976419	4.01969e-06
ENSG00000005486	RHBDD2	rhomboid domain containing 2 [Source:HGNC Symbol;Acc:HGNC:23082]	protein_coding	-0.669551	0.0010212
ENSG00000164292	RHOBTB3	Rho related BTB domain containing 3 [Source:HGNC Symbol;Acc:HGNC:18757]	protein_coding	-0.701134	0.00152903
ENSG00000155366	RHOC	ras homolog family member C [Source:HGNC Symbol;Acc:HGNC:669]	protein_coding	-0.631016	0.000816006
ENSG00000139725	RHOF	ras homolog family member F, filopodia associated [Source:HGNC Symbol;Acc:HGNC:15703]	protein_coding	-0.617382	0.00092497
ENSG00000166405	RIC3	RIC3 acetylcholine receptor chaperone [Source:HGNC Symbol;Acc:HGNC:30338]	protein_coding	0.611794	0.00212822
ENSG00000137275	RIPK1	receptor interacting serine/threonine kinase 1 [Source:HGNC Symbol;Acc:HGNC:10019]	protein_coding	-0.606852	9.2556e-05
ENSG00000178966	RMI1	RecQ mediated genome instability 1 [Source:HGNC Symbol;Acc:HGNC:25764]	protein_coding	0.67376	0.000528606
ENSG00000135828	RNASEL	ribonuclease L [Source:HGNC Symbol;Acc:HGNC:10050]	protein_coding	0.652142	0.000137338
ENSG00000101695	RNF125	ring finger protein 125 [Source:HGNC Symbol;Acc:HGNC:21150]	protein_coding	-0.909726	1.69027e-05
ENSG00000158717	RNF166	ring finger protein 166 [Source:HGNC Symbol;Acc:HGNC:28856]	protein_coding	-0.624246	0.00689218
ENSG00000163961	RNF168	ring finger protein 168 [Source:HGNC Symbol;Acc:HGNC:26661]	protein_coding	-0.689193	0.000392025
ENSG00000120925	RNF170	ring finger protein 170 [Source:HGNC Symbol;Acc:HGNC:25358]	protein_coding	0.594787	0.000201874
ENSG00000034677	RNF19A	ring finger protein 19A, RBR E3 ubiquitin protein ligase [Source:HGNC Symbol;Acc:HGNC:13432]	protein_coding	-0.586049	0.00422614
ENSG00000063978	RNF4	ring finger protein 4 [Source:HGNC Symbol;Acc:HGNC:10067]	protein_coding	-0.650628	1.26978e-05
ENSG00000271204	RP11-138A9.1		lincRNA	-0.634928	0.0338673
ENSG00000270574	RP11-171I2.2		antisense	0.621349	0.000608492
ENSG00000261997	RP11-212I21.4		lincRNA	0.604851	0.0312815
ENSG00000279500	RP11-21K12.2		TEC	-0.736622	0.00102817
ENSG00000261270	RP11-325K4.3		sense_intronic	-0.706102	0.0616341
ENSG00000267040	RP11-35G9.3		antisense	0.674233	0.00030413
ENSG00000250189	RP11-362F19.2		processed_pseudogene	1.00909	0.00260065
ENSG00000272498	RP11-415F23.3		antisense	0.739152	0.00160523
ENSG00000231365	RP11-418J17.1		antisense	0.59297	0.000111108
ENSG00000233184	RP11-421L21.3		antisense	0.689471	8.92633e-05
ENSG00000170089	RP11-423H2.1		transcribed_unprocessed_pseudogene	0.580461	0.00113683
ENSG00000275481	RP11-474P2.6		lincRNA	0.744644	0.00330106
ENSG00000260461	RP11-541N10.3		sense_overlapping	0.657284	0.00409089
ENSG00000248429	RP11-597D13.9		antisense	1.01983	0.00033472
ENSG00000279598	RP11-65L3.3		TEC	0.608484	0.00136417
ENSG00000205056	RP11-693J15.5		lincRNA	1.28341	0.000231179
ENSG00000260711	RP11-747H7.3		sense_intronic	0.809089	0.00110304
ENSG00000267194	RP1-193H18.2		lincRNA	0.606739	0.00357809
ENSG00000282988	RP1-34B20.21		protein_coding	-0.906008	0.0971431
ENSG00000182010	RTKN2	rhotekin 2 [Source:HGNC Symbol;Acc:HGNC:19364]	protein_coding	0.781353	0.003715
ENSG00000020633	RUNX3	runt related transcription factor 3 [Source:HGNC Symbol;Acc:HGNC:10473]	protein_coding	-1.20617	8.31234e-11
ENSG00000180739	S1PR5	sphingosine-1-phosphate receptor 5 [Source:HGNC Symbol;Acc:HGNC:14299]	protein_coding	-1.4686	8.44153e-12
ENSG00000164483	SAMD3	sterile alpha motif domain containing 3 [Source:HGNC Symbol;Acc:HGNC:21574]	protein_coding	-0.628775	0.0013715
ENSG00000155307	SAMSN1	SAM domain, SH3 domain and nuclear localization signals 1 [Source:HGNC Symbol;Acc:HGNC:10528]	protein_coding	-0.721764	0.0206942
ENSG00000228956	SATB1-AS1	SATB1 antisense RNA 1 [Source:HGNC Symbol;Acc:HGNC:50687]	processed_transcript	0.689283	0.000329974
ENSG00000188322	SBK1	SH3 domain binding kinase 1 [Source:HGNC Symbol;Acc:HGNC:17699]	protein_coding	-0.629815	0.0210492
ENSG00000109929	SC5D	sterol-C5-desaturase [Source:HGNC Symbol;Acc:HGNC:10547]	protein_coding	-0.771946	0.0199082
ENSG00000234684	SDCBP2-AS1	SDCBP2 antisense RNA 1 [Source:HGNC Symbol;Acc:HGNC:44314]	antisense	0.646107	0.000169161
ENSG00000143751	SDE2	SDE2 telomere maintenance homolog [Source:HGNC Symbol;Acc:HGNC:26643]	protein_coding	-0.735249	0.000111445
ENSG00000128228	SDF2L1	stromal cell derived factor 2 like 1 [Source:HGNC Symbol;Acc:HGNC:10676]	protein_coding	-0.627478	0.00422936
ENSG00000113811	SELK	selenoprotein K [Source:EntrezGene;Acc:58515]	protein_coding	-0.602437	0.0132302
ENSG00000168758	SEMA4C	semaphorin 4C [Source:HGNC Symbol;Acc:HGNC:10731]	protein_coding	-0.600497	0.0042173
ENSG00000230438	SERPINB9P1	serpin family B member 9 pseudogene 1 [Source:HGNC Symbol;Acc:HGNC:28590]	lincRNA	0.684565	0.00025116
ENSG00000132386	SERPINF1	serpin family F member 1 [Source:HGNC Symbol;Acc:HGNC:8824]	protein_coding	-0.593836	0.0330071
ENSG00000197019	SERTAD1	SERTA domain containing 1 [Source:HGNC Symbol;Acc:HGNC:17932]	protein_coding	-0.902104	0.00387093
ENSG00000167565	SERTAD3	SERTA domain containing 3 [Source:HGNC Symbol;Acc:HGNC:17931]	protein_coding	-0.852545	1.23555e-06
ENSG00000130766	SESN2	sestrin 2 [Source:HGNC Symbol;Acc:HGNC:20746]	protein_coding	-0.895665	4.1526e-05
ENSG00000152217	SETBP1	SET binding protein 1 [Source:HGNC Symbol;Acc:HGNC:15573]	protein_coding	-0.587849	0.000642516
ENSG00000183576	SETD3	SET domain containing 3 [Source:HGNC Symbol;Acc:HGNC:20493]	protein_coding	-0.643145	1.20268e-05
ENSG00000198879	SFMBT2	Scm-like with four mbt domains 2 [Source:HGNC Symbol;Acc:HGNC:20256]	protein_coding	-0.671684	6.53162e-05
ENSG00000167037	SGSM1	small G protein signaling modulator 1 [Source:HGNC Symbol;Acc:HGNC:29410]	protein_coding	-0.815123	0.000260383
ENSG00000198574	SH2D1B	SH2 domain containing 1B [Source:HGNC Symbol;Acc:HGNC:30416]	protein_coding	-1.24575	2.56533e-06
ENSG00000027869	SH2D2A	SH2 domain containing 2A [Source:HGNC Symbol;Acc:HGNC:10821]	protein_coding	-1.08786	2.3417e-06
ENSG00000171101	SIGLEC17P	sialic acid binding Ig like lectin 17, pseudogene [Source:HGNC Symbol;Acc:HGNC:15604]	transcribed_unprocessed_pseudogene	-0.937513	0.000299002
ENSG00000213445	SIPA1	signal-induced proliferation-associated 1 [Source:HGNC Symbol;Acc:HGNC:10885]	protein_coding	-0.640509	0.00272923
ENSG00000089012	SIRPG	signal regulatory protein gamma [Source:HGNC Symbol;Acc:HGNC:15757]	protein_coding	0.727041	0.000567304
ENSG00000068903	SIRT2	sirtuin 2 [Source:HGNC Symbol;Acc:HGNC:10886]	protein_coding	-0.60411	0.000445062
ENSG00000137078	SIT1	signaling threshold regulating transmembrane adaptor 1 [Source:HGNC Symbol;Acc:HGNC:17710]	protein_coding	0.648164	0.00605127
ENSG00000157933	SKI	SKI proto-oncogene [Source:HGNC Symbol;Acc:HGNC:10896]	protein_coding	-0.587298	0.0320484
ENSG00000136603	SKIL	SKI-like proto-oncogene [Source:HGNC Symbol;Acc:HGNC:10897]	protein_coding	-1.34454	9.60208e-05
ENSG00000155926	SLA	Src-like-adaptor [Source:HGNC Symbol;Acc:HGNC:10902]	protein_coding	-0.804564	0.000101768
ENSG00000101082	SLA2	Src like adaptor 2 [Source:HGNC Symbol;Acc:HGNC:17329]	protein_coding	-0.813831	3.1969e-05
ENSG00000117090	SLAMF1	signaling lymphocytic activation molecule family member 1 [Source:HGNC Symbol;Acc:HGNC:10903]	protein_coding	0.766072	2.13583e-05
ENSG00000163406	SLC15A2	solute carrier family 15 member 2 [Source:HGNC Symbol;Acc:HGNC:10921]	protein_coding	0.80599	0.000411385
ENSG00000139370	SLC15A4	solute carrier family 15 member 4 [Source:HGNC Symbol;Acc:HGNC:23090]	protein_coding	-0.914555	1.33622e-09
ENSG00000108932	SLC16A6	solute carrier family 16 member 6 [Source:HGNC Symbol;Acc:HGNC:10927]	protein_coding	-0.763015	0.00330149
ENSG00000146409	SLC18B1	solute carrier family 18 member B1 [Source:HGNC Symbol;Acc:HGNC:21573]	protein_coding	0.59512	7.55305e-05
ENSG00000115902	SLC1A4	solute carrier family 1 member 4 [Source:HGNC Symbol;Acc:HGNC:10942]	protein_coding	-0.876138	4.31521e-05
ENSG00000171612	SLC25A33	solute carrier family 25 member 33 [Source:HGNC Symbol;Acc:HGNC:29681]	protein_coding	-0.599867	0.00682669
ENSG00000117394	SLC2A1	solute carrier family 2 member 1 [Source:HGNC Symbol;Acc:HGNC:11005]	protein_coding	-0.715409	1.07686e-05
ENSG00000124786	SLC35B3	solute carrier family 35 member B3 [Source:HGNC Symbol;Acc:HGNC:21601]	protein_coding	0.655794	1.82811e-05
ENSG00000134294	SLC38A2	solute carrier family 38 member 2 [Source:HGNC Symbol;Acc:HGNC:13448]	protein_coding	-0.59524	0.0251027
ENSG00000139974	SLC38A6	solute carrier family 38 member 6 [Source:HGNC Symbol;Acc:HGNC:19863]	protein_coding	0.58489	0.00015487
ENSG00000138821	SLC39A8	solute carrier family 39 member 8 [Source:HGNC Symbol;Acc:HGNC:20862]	protein_coding	-0.602121	0.00994928
ENSG00000168003	SLC3A2	solute carrier family 3 member 2 [Source:HGNC Symbol;Acc:HGNC:11026]	protein_coding	-0.623528	0.00123429
ENSG00000080493	SLC4A4	solute carrier family 4 member 4 [Source:HGNC Symbol;Acc:HGNC:11030]	protein_coding	-0.937837	3.83223e-06
ENSG00000138074	SLC5A6	solute carrier family 5 member 6 [Source:HGNC Symbol;Acc:HGNC:11041]	protein_coding	-0.948175	1.7368e-05
ENSG00000103257	SLC7A5	solute carrier family 7 member 5 [Source:HGNC Symbol;Acc:HGNC:11063]	protein_coding	-1.81273	1.22168e-06
ENSG00000173930	SLCO4C1	solute carrier organic anion transporter family member 4C1 [Source:HGNC Symbol;Acc:HGNC:23612]	protein_coding	-0.860637	4.55713e-05
ENSG00000154760	SLFN13	schlafen family member 13 [Source:HGNC Symbol;Acc:HGNC:26481]	protein_coding	-0.758161	1.1132e-05
ENSG00000281207	SLFNL1-AS1	SLFNL1 antisense RNA 1 [Source:HGNC Symbol;Acc:HGNC:44126]	antisense	-0.649435	0.0311432
ENSG00000101665	SMAD7	SMAD family member 7 [Source:HGNC Symbol;Acc:HGNC:6773]	protein_coding	-1.65886	8.23688e-08
ENSG00000111850	SMIM8	small integral membrane protein 8 [Source:HGNC Symbol;Acc:HGNC:21401]	protein_coding	0.580426	0.00134631
ENSG00000103056	SMPD3	sphingomyelin phosphodiesterase 3 [Source:HGNC Symbol;Acc:HGNC:14240]	protein_coding	-0.744669	0.0024519
ENSG00000163877	SNIP1	Smad nuclear interacting protein 1 [Source:HGNC Symbol;Acc:HGNC:30587]	protein_coding	-0.75462	8.16018e-05
ENSG00000125835	SNRPB	small nuclear ribonucleoprotein polypeptides B and B1 [Source:HGNC Symbol;Acc:HGNC:11153]	protein_coding	-0.585678	0.00214018
ENSG00000130340	SNX9	sorting nexin 9 [Source:HGNC Symbol;Acc:HGNC:14973]	protein_coding	-0.631807	0.0122909
ENSG00000184557	SOCS3	suppressor of cytokine signaling 3 [Source:HGNC Symbol;Acc:HGNC:19391]	protein_coding	0.756111	0.00941267
ENSG00000182957	SPATA13	spermatogenesis associated 13 [Source:HGNC Symbol;Acc:HGNC:23222]	protein_coding	-0.631529	0.000117255
ENSG00000158792	SPATA2L	spermatogenesis associated 2 like [Source:HGNC Symbol;Acc:HGNC:28393]	protein_coding	-0.892248	0.000475966
ENSG00000163611	SPICE1	spindle and centriole associated protein 1 [Source:HGNC Symbol;Acc:HGNC:25083]	protein_coding	0.605995	0.000169744
ENSG00000159674	SPON2	spondin 2 [Source:HGNC Symbol;Acc:HGNC:11253]	protein_coding	-1.49126	4.0324e-07
ENSG00000010072	SPRTN	SprT-like N-terminal domain [Source:HGNC Symbol;Acc:HGNC:25356]	protein_coding	-0.585218	0.00197578
ENSG00000179119	SPTY2D1	SPT2 chromatin protein domain containing 1 [Source:HGNC Symbol;Acc:HGNC:26818]	protein_coding	-0.730961	0.000156611
ENSG00000122862	SRGN	serglycin [Source:HGNC Symbol;Acc:HGNC:9361]	protein_coding	-0.653761	0.00824984
ENSG00000145687	SSBP2	single stranded DNA binding protein 2 [Source:HGNC Symbol;Acc:HGNC:15831]	protein_coding	0.656383	0.000180063
ENSG00000084112	SSH1	slingshot protein phosphatase 1 [Source:HGNC Symbol;Acc:HGNC:30579]	protein_coding	-0.618147	0.000671895
ENSG00000173465	SSSCA1	Sjogren syndrome/scleroderma autoantigen 1 [Source:HGNC Symbol;Acc:HGNC:11328]	protein_coding	-0.589168	0.0014872
ENSG00000110080	ST3GAL4	ST3 beta-galactoside alpha-2,3-sialyltransferase 4 [Source:HGNC Symbol;Acc:HGNC:10864]	protein_coding	-0.698642	0.000503026
ENSG00000111728	ST8SIA1	ST8 alpha-N-acetyl-neuraminide alpha-2,8-sialyltransferase 1 [Source:HGNC Symbol;Acc:HGNC:10869]	protein_coding	0.827895	5.27309e-05
ENSG00000164211	STARD4	StAR related lipid transfer domain containing 4 [Source:HGNC Symbol;Acc:HGNC:18058]	protein_coding	-0.852447	0.000732762
ENSG00000138378	STAT4	signal transducer and activator of transcription 4 [Source:HGNC Symbol;Acc:HGNC:11365]	protein_coding	-0.714272	0.000188569
ENSG00000127954	STEAP4	STEAP4 metalloreductase [Source:HGNC Symbol;Acc:HGNC:21923]	protein_coding	0.97218	0.000298917
ENSG00000082146	STRADB	STE20-related kinase adaptor beta [Source:HGNC Symbol;Acc:HGNC:13205]	protein_coding	0.581042	0.00130771
ENSG00000165209	STRBP	spermatid perinuclear RNA binding protein [Source:HGNC Symbol;Acc:HGNC:16462]	protein_coding	0.645943	0.00159402
ENSG00000196284	SUPT3H	SPT3 homolog, SAGA and STAGA complex component [Source:HGNC Symbol;Acc:HGNC:11466]	protein_coding	0.689131	0.00053562
ENSG00000156502	SUPV3L1	Suv3 like RNA helicase [Source:HGNC Symbol;Acc:HGNC:11471]	protein_coding	-0.594572	0.00134318
ENSG00000131018	SYNE1	spectrin repeat containing nuclear envelope protein 1 [Source:HGNC Symbol;Acc:HGNC:17089]	protein_coding	-0.848025	5.31074e-07
ENSG00000054654	SYNE2	spectrin repeat containing nuclear envelope protein 2 [Source:HGNC Symbol;Acc:HGNC:17084]	protein_coding	-0.642477	0.00032682
ENSG00000182253	SYNM	synemin [Source:HGNC Symbol;Acc:HGNC:24466]	protein_coding	-0.591305	0.0807973
ENSG00000132718	SYT11	synaptotagmin 11 [Source:HGNC Symbol;Acc:HGNC:19239]	protein_coding	-0.644784	5.1055e-05
ENSG00000137501	SYTL2	synaptotagmin like 2 [Source:HGNC Symbol;Acc:HGNC:15585]	protein_coding	-0.945925	3.27355e-06
ENSG00000164674	SYTL3	synaptotagmin like 3 [Source:HGNC Symbol;Acc:HGNC:15587]	protein_coding	-1.09988	1.32341e-09
ENSG00000263327	TAPT1-AS1	TAPT1 antisense RNA 1 (head to head) [Source:HGNC Symbol;Acc:HGNC:26832]	antisense	0.917071	2.83697e-05
ENSG00000212128	TAS2R13	taste 2 receptor member 13 [Source:HGNC Symbol;Acc:HGNC:14919]	protein_coding	0.58988	0.0162386
ENSG00000136111	TBC1D4	TBC1 domain family member 4 [Source:HGNC Symbol;Acc:HGNC:19165]	protein_coding	0.779814	1.7202e-06
ENSG00000183735	TBK1	TANK binding kinase 1 [Source:HGNC Symbol;Acc:HGNC:11584]	protein_coding	-0.639335	0.000883154
ENSG00000198933	TBKBP1	TBK1 binding protein 1 [Source:HGNC Symbol;Acc:HGNC:30140]	protein_coding	-0.628937	0.0541071
ENSG00000073861	TBX21	T-box 21 [Source:HGNC Symbol;Acc:HGNC:11599]	protein_coding	-0.93236	3.64878e-05
ENSG00000204219	TCEA3	transcription elongation factor A3 [Source:HGNC Symbol;Acc:HGNC:11615]	protein_coding	0.671911	0.00153868
ENSG00000081059	TCF7	transcription factor 7 (T-cell specific, HMG-box) [Source:HGNC Symbol;Acc:HGNC:11639]	protein_coding	0.590685	0.00233849
ENSG00000100721	TCL1A	T-cell leukemia/lymphoma 1A [Source:HGNC Symbol;Acc:HGNC:11648]	protein_coding	0.961608	0.0114318
ENSG00000204852	TCTN1	tectonic family member 1 [Source:HGNC Symbol;Acc:HGNC:26113]	protein_coding	0.649653	0.000345079
ENSG00000135269	TES	testin LIM domain protein [Source:HGNC Symbol;Acc:HGNC:14620]	protein_coding	-0.593958	0.000716038
ENSG00000135426	TESPA1	thymocyte expressed, positive selection associated 1 [Source:HGNC Symbol;Acc:HGNC:29109]	protein_coding	0.681914	1.50187e-05
ENSG00000029639	TFB1M	transcription factor B1, mitochondrial [Source:HGNC Symbol;Acc:HGNC:17037]	protein_coding	0.770626	5.85221e-06
ENSG00000114126	TFDP2	transcription factor Dp-2 [Source:HGNC Symbol;Acc:HGNC:11751]	protein_coding	-0.918099	9.54964e-10
ENSG00000105967	TFEC	transcription factor EC [Source:HGNC Symbol;Acc:HGNC:11754]	protein_coding	0.657795	0.00188835
ENSG00000100109	TFIP11	tuftelin interacting protein 11 [Source:HGNC Symbol;Acc:HGNC:17165]	protein_coding	-0.800727	6.69701e-07
ENSG00000069702	TGFBR3	transforming growth factor beta receptor 3 [Source:HGNC Symbol;Acc:HGNC:11774]	protein_coding	-1.15192	7.56363e-11
ENSG00000159445	THEM4	thioesterase superfamily member 4 [Source:HGNC Symbol;Acc:HGNC:17947]	protein_coding	0.652425	6.41339e-05
ENSG00000172673	THEMIS	thymocyte selection associated [Source:HGNC Symbol;Acc:HGNC:21569]	protein_coding	0.707846	0.00136143
ENSG00000185875	THNSL1	threonine synthase like 1 [Source:HGNC Symbol;Acc:HGNC:26160]	protein_coding	0.632667	0.00148254
ENSG00000156299	TIAM1	T-cell lymphoma invasion and metastasis 1 [Source:HGNC Symbol;Acc:HGNC:11805]	protein_coding	0.607905	5.70012e-05
ENSG00000163659	TIPARP	TCDD inducible poly(ADP-ribose) polymerase [Source:HGNC Symbol;Acc:HGNC:23696]	protein_coding	-0.6604	0.00308433
ENSG00000196781	TLE1	transducin like enhancer of split 1 [Source:HGNC Symbol;Acc:HGNC:11837]	protein_coding	-1.16296	1.52847e-09
ENSG00000174123	TLR10	toll like receptor 10 [Source:HGNC Symbol;Acc:HGNC:15634]	protein_coding	0.970387	0.000861797
ENSG00000187554	TLR5	toll like receptor 5 [Source:HGNC Symbol;Acc:HGNC:11851]	protein_coding	0.727793	0.00128124
ENSG00000174130	TLR6	toll like receptor 6 [Source:HGNC Symbol;Acc:HGNC:16711]	protein_coding	0.64014	0.000135165
ENSG00000057704	TMCC3	transmembrane and coiled-coil domain family 3 [Source:HGNC Symbol;Acc:HGNC:29199]	protein_coding	-1.49472	2.90733e-09
ENSG00000198270	TMEM116	transmembrane protein 116 [Source:HGNC Symbol;Acc:HGNC:25084]	protein_coding	0.574001	0.000745531
ENSG00000164124	TMEM144	transmembrane protein 144 [Source:HGNC Symbol;Acc:HGNC:25633]	protein_coding	1.03937	0.000109122
ENSG00000170006	TMEM154	transmembrane protein 154 [Source:HGNC Symbol;Acc:HGNC:26489]	protein_coding	0.59347	8.03032e-05
ENSG00000247828	TMEM161B-AS1	TMEM161B antisense RNA 1 [Source:HGNC Symbol;Acc:HGNC:43839]	antisense	0.594985	0.000345553
ENSG00000146433	TMEM181	transmembrane protein 181 [Source:HGNC Symbol;Acc:HGNC:20958]	protein_coding	-0.598135	9.25562e-05
ENSG00000198792	TMEM184B	transmembrane protein 184B [Source:HGNC Symbol;Acc:HGNC:1310]	protein_coding	-0.59067	0.00687466
ENSG00000135048	TMEM2	transmembrane protein 2 [Source:HGNC Symbol;Acc:HGNC:11869]	protein_coding	-1.00803	1.21629e-05
ENSG00000176142	TMEM39A	transmembrane protein 39A [Source:HGNC Symbol;Acc:HGNC:25600]	protein_coding	-0.606206	0.00136176
ENSG00000155099	TMEM55A	transmembrane protein 55A [Source:HGNC Symbol;Acc:HGNC:25452]	protein_coding	0.594015	0.00126812
ENSG00000128872	TMOD2	tropomodulin 2 [Source:HGNC Symbol;Acc:HGNC:11872]	protein_coding	0.843167	1.28775e-06
ENSG00000179104	TMTC2	transmembrane and tetratricopeptide repeat containing 2 [Source:HGNC Symbol;Acc:HGNC:25440]	protein_coding	0.72394	3.63978e-06
ENSG00000118503	TNFAIP3	TNF alpha induced protein 3 [Source:HGNC Symbol;Acc:HGNC:11896]	protein_coding	-1.11298	7.45051e-05
ENSG00000163154	TNFAIP8L2	TNF alpha induced protein 8 like 2 [Source:HGNC Symbol;Acc:HGNC:26277]	protein_coding	0.784829	0.001235
ENSG00000104689	TNFRSF10A	TNF receptor superfamily member 10a [Source:HGNC Symbol;Acc:HGNC:11904]	protein_coding	0.611069	7.91285e-05
ENSG00000173535	TNFRSF10C	TNF receptor superfamily member 10c [Source:HGNC Symbol;Acc:HGNC:11906]	protein_coding	0.75776	0.0218835
ENSG00000028137	TNFRSF1B	TNF receptor superfamily member 1B [Source:HGNC Symbol;Acc:HGNC:11917]	protein_coding	-0.602971	0.00457978
ENSG00000121858	TNFSF10	tumor necrosis factor superfamily member 10 [Source:HGNC Symbol;Acc:HGNC:11925]	protein_coding	0.853563	0.000704111
ENSG00000125735	TNFSF14	tumor necrosis factor superfamily member 14 [Source:HGNC Symbol;Acc:HGNC:11930]	protein_coding	-0.954871	0.000184798
ENSG00000198846	TOX	thymocyte selection associated high mobility group box [Source:HGNC Symbol;Acc:HGNC:18988]	protein_coding	-0.671422	0.000293713
ENSG00000078804	TP53INP2	tumor protein p53 inducible nuclear protein 2 [Source:HGNC Symbol;Acc:HGNC:16104]	protein_coding	-1.17246	0.000375821
ENSG00000186854	TRABD2A	TraB domain containing 2A [Source:HGNC Symbol;Acc:HGNC:27013]	protein_coding	0.665114	0.000223079
ENSG00000277734	TRAC	T-cell receptor alpha constant [Source:HGNC Symbol;Acc:HGNC:12029]	TR_C_gene	0.602511	0.00228536
ENSG00000076604	TRAF4	TNF receptor associated factor 4 [Source:HGNC Symbol;Acc:HGNC:12034]	protein_coding	-0.745875	0.000871947
ENSG00000211867	TRAJ22	T cell receptor alpha joining 22 [Source:HGNC Symbol;Acc:HGNC:12051]	TR_J_gene	0.671931	0.00499328
ENSG00000160218	TRAPPC10	trafficking protein particle complex 10 [Source:HGNC Symbol;Acc:HGNC:11868]	protein_coding	-0.735016	3.6989e-07
ENSG00000211788	TRAV13-1	T cell receptor alpha variable 13-1 [Source:HGNC Symbol;Acc:HGNC:12108]	TR_V_gene	0.71374	0.0022779
ENSG00000211787	TRAV8-3	T cell receptor alpha variable 8-3 [Source:HGNC Symbol;Acc:HGNC:12148]	TR_V_gene	0.622779	0.00366825
ENSG00000211829	TRDC	T cell receptor delta constant [Source:HGNC Symbol;Acc:HGNC:12253]	TR_C_gene	-0.643069	0.0168138
ENSG00000211689	TRGC1	T cell receptor gamma constant 1 [Source:HGNC Symbol;Acc:HGNC:12275]	TR_C_gene	-0.697808	0.0058053
ENSG00000109654	TRIM2	tripartite motif containing 2 [Source:HGNC Symbol;Acc:HGNC:15974]	protein_coding	1.00107	3.16354e-06
ENSG00000122435	TRMT13	tRNA methyltransferase 13 homolog [Source:HGNC Symbol;Acc:HGNC:25502]	protein_coding	0.596804	0.00112797
ENSG00000121486	TRMT1L	tRNA methyltransferase 1 like [Source:HGNC Symbol;Acc:HGNC:16782]	protein_coding	0.657401	0.000322181
ENSG00000154743	TSEN2	tRNA splicing endonuclease subunit 2 [Source:HGNC Symbol;Acc:HGNC:28422]	protein_coding	0.585363	5.5586e-05
ENSG00000182173	TSEN54	tRNA splicing endonuclease subunit 54 [Source:HGNC Symbol;Acc:HGNC:27561]	protein_coding	-0.987022	3.17321e-08
ENSG00000179981	TSHZ1	teashirt zinc finger homeobox 1 [Source:HGNC Symbol;Acc:HGNC:10669]	protein_coding	-0.671548	1.48995e-05
ENSG00000005379	TSPOAP1	TSPO associated protein 1 [Source:HGNC Symbol;Acc:HGNC:16831]	protein_coding	-1.05593	3.63557e-05
ENSG00000075234	TTC38	tetratricopeptide repeat domain 38 [Source:HGNC Symbol;Acc:HGNC:26082]	protein_coding	-1.15825	7.78708e-08
ENSG00000133985	TTC9	tetratricopeptide repeat domain 9 [Source:HGNC Symbol;Acc:HGNC:20267]	protein_coding	0.624204	0.00122596
ENSG00000155657	TTN	titin [Source:HGNC Symbol;Acc:HGNC:12403]	protein_coding	0.733666	0.000250159
ENSG00000188229	TUBB4B	tubulin beta 4B class IVb [Source:HGNC Symbol;Acc:HGNC:20771]	protein_coding	-0.608343	0.0520228
ENSG00000176014	TUBB6	tubulin beta 6 class V [Source:HGNC Symbol;Acc:HGNC:20776]	protein_coding	-0.613605	0.0692272
ENSG00000117143	UAP1	UDP-N-acetylglucosamine pyrophosphorylase 1 [Source:HGNC Symbol;Acc:HGNC:12457]	protein_coding	-1.08444	2.83793e-06
ENSG00000150991	UBC	ubiquitin C [Source:HGNC Symbol;Acc:HGNC:12468]	protein_coding	-0.655836	0.000729989
ENSG00000184182	UBE2F	ubiquitin conjugating enzyme E2 F (putative) [Source:HGNC Symbol;Acc:HGNC:12480]	protein_coding	-0.727062	5.63593e-07
ENSG00000055483	USP36	ubiquitin specific peptidase 36 [Source:HGNC Symbol;Acc:HGNC:20062]	protein_coding	-0.811991	0.00105863
ENSG00000173218	VANGL1	VANGL planar cell polarity protein 1 [Source:HGNC Symbol;Acc:HGNC:15512]	protein_coding	-0.725645	2.79753e-05
ENSG00000134215	VAV3	vav guanine nucleotide exchange factor 3 [Source:HGNC Symbol;Acc:HGNC:12659]	protein_coding	-0.673193	0.000157989
ENSG00000112715	VEGFA	vascular endothelial growth factor A [Source:HGNC Symbol;Acc:HGNC:12680]	protein_coding	-0.817277	0.0260272
ENSG00000160695	VPS11	VPS11, CORVET/HOPS core subunit [Source:HGNC Symbol;Acc:HGNC:14583]	protein_coding	-0.653543	9.45249e-06
ENSG00000104142	VPS18	VPS18, CORVET/HOPS core subunit [Source:HGNC Symbol;Acc:HGNC:15972]	protein_coding	-0.640657	0.000224924
ENSG00000139722	VPS37B	VPS37B, ESCRT-I subunit [Source:HGNC Symbol;Acc:HGNC:25754]	protein_coding	-0.826522	0.000121808
ENSG00000085433	WDR47	WD repeat domain 47 [Source:HGNC Symbol;Acc:HGNC:29141]	protein_coding	-0.734433	0.000106916
ENSG00000070540	WIPI1	WD repeat domain, phosphoinositide interacting 1 [Source:HGNC Symbol;Acc:HGNC:25471]	protein_coding	-0.794735	2.33262e-05
ENSG00000116729	WLS	wntless Wnt ligand secretion mediator [Source:HGNC Symbol;Acc:HGNC:30238]	protein_coding	0.764092	0.000110425
ENSG00000143185	XCL2	X-C motif chemokine ligand 2 [Source:HGNC Symbol;Acc:HGNC:10646]	protein_coding	-0.704705	0.0233114
ENSG00000015153	YAF2	YY1 associated factor 2 [Source:HGNC Symbol;Acc:HGNC:17363]	protein_coding	-0.580987	0.00261953
ENSG00000176105	YES1	YES proto-oncogene 1, Src family tyrosine kinase [Source:HGNC Symbol;Acc:HGNC:12841]	protein_coding	-1.50137	8.23866e-10
ENSG00000100027	YPEL1	yippee like 1 [Source:HGNC Symbol;Acc:HGNC:12845]	protein_coding	-0.783719	1.71124e-05
ENSG00000119801	YPEL5	yippee like 5 [Source:HGNC Symbol;Acc:HGNC:18329]	protein_coding	-0.627592	0.0145042
ENSG00000126804	ZBTB1	zinc finger and BTB domain containing 1 [Source:HGNC Symbol;Acc:HGNC:20259]	protein_coding	-0.729825	0.000895878
ENSG00000109906	ZBTB16	zinc finger and BTB domain containing 16 [Source:HGNC Symbol;Acc:HGNC:12930]	protein_coding	-0.972857	0.000276517
ENSG00000181472	ZBTB2	zinc finger and BTB domain containing 2 [Source:HGNC Symbol;Acc:HGNC:20868]	protein_coding	-0.670518	0.000162765
ENSG00000173276	ZBTB21	zinc finger and BTB domain containing 21 [Source:HGNC Symbol;Acc:HGNC:13083]	protein_coding	-0.769545	0.00125285
ENSG00000169155	ZBTB43	zinc finger and BTB domain containing 43 [Source:HGNC Symbol;Acc:HGNC:17908]	protein_coding	-0.855966	0.000113523
ENSG00000168826	ZBTB49	zinc finger and BTB domain containing 49 [Source:HGNC Symbol;Acc:HGNC:19883]	protein_coding	-0.818967	4.53242e-06
ENSG00000104427	ZC2HC1A	zinc finger C2HC-type containing 1A [Source:HGNC Symbol;Acc:HGNC:24277]	protein_coding	0.67845	0.00194874
ENSG00000163874	ZC3H12A	zinc finger CCCH-type containing 12A [Source:HGNC Symbol;Acc:HGNC:26259]	protein_coding	-0.771332	0.00134495
ENSG00000149289	ZC3H12C	zinc finger CCCH-type containing 12C [Source:HGNC Symbol;Acc:HGNC:29362]	protein_coding	-0.791199	0.00984313
ENSG00000204186	ZDBF2	zinc finger DBF-type containing 2 [Source:HGNC Symbol;Acc:HGNC:29313]	protein_coding	-0.677196	0.0145074
ENSG00000178381	ZFAND2A	zinc finger AN1-type containing 2A [Source:HGNC Symbol;Acc:HGNC:28073]	protein_coding	-0.812614	7.01313e-06
ENSG00000180787	ZFP3	ZFP3 zinc finger protein [Source:HGNC Symbol;Acc:HGNC:12861]	protein_coding	0.62558	0.000113909
ENSG00000196670	ZFP62	ZFP62 zinc finger protein [Source:HGNC Symbol;Acc:HGNC:23241]	protein_coding	0.580948	0.00025746
ENSG00000179588	ZFPM1	zinc finger protein, FOG family member 1 [Source:HGNC Symbol;Acc:HGNC:19762]	protein_coding	-0.741071	0.0215332
ENSG00000159733	ZFYVE28	zinc finger FYVE-type containing 28 [Source:HGNC Symbol;Acc:HGNC:29334]	protein_coding	-0.670678	0.00121775
ENSG00000157077	ZFYVE9	zinc finger FYVE-type containing 9 [Source:HGNC Symbol;Acc:HGNC:6775]	protein_coding	0.629447	0.000294615
ENSG00000096654	ZNF184	zinc finger protein 184 [Source:HGNC Symbol;Acc:HGNC:12975]	protein_coding	-0.88309	9.96684e-05
ENSG00000157429	ZNF19	zinc finger protein 19 [Source:HGNC Symbol;Acc:HGNC:12981]	protein_coding	0.583431	0.000904227
ENSG00000204789	ZNF204P	zinc finger protein 204, pseudogene [Source:HGNC Symbol;Acc:HGNC:12995]	processed_pseudogene	0.933959	4.16052e-06
ENSG00000160321	ZNF208	zinc finger protein 208 [Source:HGNC Symbol;Acc:HGNC:12999]	protein_coding	0.713434	0.0105727
ENSG00000263002	ZNF234	zinc finger protein 234 [Source:HGNC Symbol;Acc:HGNC:13027]	protein_coding	0.611758	0.00125769
ENSG00000198105	ZNF248	zinc finger protein 248 [Source:HGNC Symbol;Acc:HGNC:13041]	protein_coding	0.672282	0.000335441
ENSG00000130803	ZNF317	zinc finger protein 317 [Source:HGNC Symbol;Acc:HGNC:13507]	protein_coding	-0.639585	0.00010384
ENSG00000130844	ZNF331	zinc finger protein 331 [Source:HGNC Symbol;Acc:HGNC:15489]	protein_coding	-1.36274	8.25741e-05
ENSG00000197937	ZNF347	zinc finger protein 347 [Source:HGNC Symbol;Acc:HGNC:16447]	protein_coding	0.659443	0.000265693
ENSG00000169981	ZNF35	zinc finger protein 35 [Source:HGNC Symbol;Acc:HGNC:13099]	protein_coding	-0.608985	0.00121465
ENSG00000161298	ZNF382	zinc finger protein 382 [Source:HGNC Symbol;Acc:HGNC:17409]	protein_coding	0.940153	2.89365e-07
ENSG00000186812	ZNF397	zinc finger protein 397 [Source:HGNC Symbol;Acc:HGNC:18818]	protein_coding	0.619151	0.000152325
ENSG00000175213	ZNF408	zinc finger protein 408 [Source:HGNC Symbol;Acc:HGNC:20041]	protein_coding	-0.786183	8.33954e-06
ENSG00000225614	ZNF469	zinc finger protein 469 [Source:HGNC Symbol;Acc:HGNC:23216]	protein_coding	-0.807162	0.00536817
ENSG00000243660	ZNF487	zinc finger protein 487 [Source:HGNC Symbol;Acc:HGNC:23488]	protein_coding	-0.630777	0.000137799
ENSG00000243943	ZNF512	zinc finger protein 512 [Source:HGNC Symbol;Acc:HGNC:29380]	protein_coding	0.618538	0.000140561
ENSG00000187187	ZNF546	zinc finger protein 546 [Source:HGNC Symbol;Acc:HGNC:28671]	protein_coding	0.807604	5.43663e-07
ENSG00000171827	ZNF570	zinc finger protein 570 [Source:HGNC Symbol;Acc:HGNC:26416]	protein_coding	-0.638779	0.000887725
ENSG00000189144	ZNF573	zinc finger protein 573 [Source:HGNC Symbol;Acc:HGNC:26420]	protein_coding	0.686666	2.86067e-05
ENSG00000180626	ZNF594	zinc finger protein 594 [Source:HGNC Symbol;Acc:HGNC:29392]	protein_coding	0.914338	6.02308e-06
ENSG00000204611	ZNF616	zinc finger protein 616 [Source:HGNC Symbol;Acc:HGNC:28062]	protein_coding	0.61794	0.00256492
ENSG00000274349	ZNF658	zinc finger protein 658 [Source:HGNC Symbol;Acc:HGNC:25226]	protein_coding	0.618457	0.00545332
ENSG00000196172	ZNF681	zinc finger protein 681 [Source:HGNC Symbol;Acc:HGNC:26457]	protein_coding	0.612208	0.0168845
ENSG00000156853	ZNF689	zinc finger protein 689 [Source:HGNC Symbol;Acc:HGNC:25173]	protein_coding	-0.713614	1.35955e-05
ENSG00000227124	ZNF717	zinc finger protein 717 [Source:HGNC Symbol;Acc:HGNC:29448]	protein_coding	0.590208	0.00088654
ENSG00000128000	ZNF780B	zinc finger protein 780B [Source:HGNC Symbol;Acc:HGNC:33109]	protein_coding	0.78428	2.06505e-06
ENSG00000179922	ZNF784	zinc finger protein 784 [Source:HGNC Symbol;Acc:HGNC:33111]	protein_coding	-0.686889	0.00414119
ENSG00000197385	ZNF860	zinc finger protein 860 [Source:HGNC Symbol;Acc:HGNC:34513]	protein_coding	1.19187	0.000583213
ENSG00000204623	ZNRD1ASP	zinc ribbon domain containing 1 antisense, pseudogene [Source:HGNC Symbol;Acc:HGNC:13924]	transcribed_unitary_pseudogene	0.61158	0.000932793
