# Supplementary material for: Stress-Induced Transcriptomic Changes in Females with Myalgic Encephalomyelitis/Chronic Fatigue Syndrome Reveal Disrupted Immune Signatures
Source: Int J Mol Sci. 2023 Jan 31;24(3):2698. doi: 10.3390/ijms24032698 (PMC9916639; doi:10.3390/ijms24032698)
Supplement: Supplementary file 1 [file ijms-24-02698-s001.zip › Supplementary Table S3.xlsx]

## Sheet: Sheet1
Supplementary Table S3. Differentially expressed genes in ME/CFS patients between recovery (T2) and maximal exertion (T1)
Ensembl ID	Associated Gene Name	Gene Description	Gene type	Fold Change	False Discovery Rate
ENSG00000158122	AAED1	AhpC/TSA antioxidant enzyme domain containing 1 [Source:HGNC Symbol;Acc:HGNC:16881]	protein_coding	-1.8459	1.33018e-05
ENSG00000165029	ABCA1	ATP binding cassette subfamily A member 1 [Source:HGNC Symbol;Acc:HGNC:29]	protein_coding	-3.15173	5.164e-06
ENSG00000173208	ABCD2	ATP binding cassette subfamily D member 2 [Source:HGNC Symbol;Acc:HGNC:66]	protein_coding	1.88103	8.33116e-05
ENSG00000160179	ABCG1	ATP binding cassette subfamily G member 1 [Source:HGNC Symbol;Acc:HGNC:73]	protein_coding	-1.90082	0.000894403
ENSG00000107362	ABHD17B	abhydrolase domain containing 17B [Source:HGNC Symbol;Acc:HGNC:24278]	protein_coding	-1.87166	2.19433e-07
ENSG00000224505	AC002117.1		antisense	1.49467	0.00117997
ENSG00000268027	AC006129.2		lincRNA	1.49294	0.0139197
ENSG00000236213	AC006369.2		antisense	1.57525	0.000578844
ENSG00000229127	AC007038.7		antisense	1.53983	0.00139727
ENSG00000236525	AC007278.2		sense_intronic	-1.60126	0.013569
ENSG00000172974	AC007318.5		processed_pseudogene	-1.52096	0.00206392
ENSG00000259972	AC009120.6		processed_transcript	1.55754	0.000825932
ENSG00000234290	AC116366.6		antisense	-1.58759	0.0173426
ENSG00000112304	ACOT13	acyl-CoA thioesterase 13 [Source:HGNC Symbol;Acc:HGNC:20999]	protein_coding	1.66806	8.21514e-05
ENSG00000162836	ACP6	acid phosphatase 6, lysophosphatidic [Source:HGNC Symbol;Acc:HGNC:29609]	protein_coding	1.76687	2.28771e-06
ENSG00000151726	ACSL1	acyl-CoA synthetase long-chain family member 1 [Source:HGNC Symbol;Acc:HGNC:3569]	protein_coding	-1.75695	0.00339361
ENSG00000123983	ACSL3	acyl-CoA synthetase long-chain family member 3 [Source:HGNC Symbol;Acc:HGNC:3570]	protein_coding	-1.6381	0.000101656
ENSG00000180139	ACTA2-AS1	ACTA2 antisense RNA 1 [Source:HGNC Symbol;Acc:HGNC:45169]	antisense	1.72644	8.2937e-05
ENSG00000114739	ACVR2B	activin A receptor type 2B [Source:HGNC Symbol;Acc:HGNC:174]	protein_coding	1.67036	2.13765e-05
ENSG00000119640	ACYP1	acylphosphatase 1 [Source:HGNC Symbol;Acc:HGNC:179]	protein_coding	1.69439	8.82461e-05
ENSG00000168615	ADAM9	ADAM metallopeptidase domain 9 [Source:HGNC Symbol;Acc:HGNC:216]	protein_coding	-1.96046	2.66909e-06
ENSG00000161912	ADCY10P1	adenylate cyclase 10, soluble pseudogene 1 [Source:HGNC Symbol;Acc:HGNC:44143]	transcribed_unprocessed_pseudogene	1.56092	0.000200007
ENSG00000205336	ADGRG1	adhesion G protein-coupled receptor G1 [Source:HGNC Symbol;Acc:HGNC:4512]	protein_coding	-1.58615	0.0150214
ENSG00000182885	ADGRG3	adhesion G protein-coupled receptor G3 [Source:HGNC Symbol;Acc:HGNC:13728]	protein_coding	-1.65128	0.0604735
ENSG00000159346	ADIPOR1	adiponectin receptor 1 [Source:HGNC Symbol;Acc:HGNC:24040]	protein_coding	-1.66508	6.43363e-06
ENSG00000148926	ADM	adrenomedullin [Source:HGNC Symbol;Acc:HGNC:259]	protein_coding	-2.11214	0.00277694
ENSG00000101544	ADNP2	ADNP homeobox 2 [Source:HGNC Symbol;Acc:HGNC:23803]	protein_coding	-1.91511	5.22069e-07
ENSG00000035687	ADSS	adenylosuccinate synthase [Source:HGNC Symbol;Acc:HGNC:292]	protein_coding	-1.53415	0.000907738
ENSG00000255310	AF131215.2		sense_intronic	1.62584	2.00471e-05
ENSG00000254556	AF131215.4		sense_intronic	1.67119	0.000844385
ENSG00000269918	AF131215.9		sense_intronic	1.79084	5.29007e-06
ENSG00000072364	AFF4	AF4/FMR2 family member 4 [Source:HGNC Symbol;Acc:HGNC:17869]	protein_coding	-1.49694	0.0021897
ENSG00000141385	AFG3L2	AFG3 like matrix AAA peptidase subunit 2 [Source:HGNC Symbol;Acc:HGNC:315]	protein_coding	-1.48736	0.000793988
ENSG00000204305	AGER	advanced glycosylation end-product specific receptor [Source:HGNC Symbol;Acc:HGNC:320]	protein_coding	1.54316	0.0148892
ENSG00000106351	AGFG2	ArfGAP with FG repeats 2 [Source:HGNC Symbol;Acc:HGNC:5177]	protein_coding	1.57807	0.00945435
ENSG00000163568	AIM2	absent in melanoma 2 [Source:HGNC Symbol;Acc:HGNC:357]	protein_coding	1.76516	0.000749152
ENSG00000279330	AJ003147.11		TEC	1.55023	0.00207453
ENSG00000179841	AKAP5	A-kinase anchoring protein 5 [Source:HGNC Symbol;Acc:HGNC:375]	protein_coding	-2.51778	1.20493e-06
ENSG00000105127	AKAP8	A-kinase anchoring protein 8 [Source:HGNC Symbol;Acc:HGNC:378]	protein_coding	-1.57965	6.46646e-05
ENSG00000135334	AKIRIN2	akirin 2 [Source:HGNC Symbol;Acc:HGNC:21407]	protein_coding	-1.59026	0.000154484
ENSG00000196139	AKR1C3	aldo-keto reductase family 1 member C3 [Source:HGNC Symbol;Acc:HGNC:386]	protein_coding	-1.58619	0.00934848
ENSG00000166971	AKTIP	AKT interacting protein [Source:HGNC Symbol;Acc:HGNC:16710]	protein_coding	1.57027	2.06233e-05
ENSG00000181754	AMIGO1	adhesion molecule with Ig like domain 1 [Source:HGNC Symbol;Acc:HGNC:20824]	protein_coding	1.57005	6.06728e-05
ENSG00000151743	AMN1	antagonist of mitotic exit network 1 homolog [Source:HGNC Symbol;Acc:HGNC:27281]	protein_coding	1.55905	9.44124e-06
ENSG00000116337	AMPD2	adenosine monophosphate deaminase 2 [Source:HGNC Symbol;Acc:HGNC:469]	protein_coding	-1.55602	0.00272299
ENSG00000133805	AMPD3	adenosine monophosphate deaminase 3 [Source:HGNC Symbol;Acc:HGNC:470]	protein_coding	1.5582	5.37406e-06
ENSG00000214174	AMZ2P1	archaelysin family metallopeptidase 2 pseudogene 1 [Source:HGNC Symbol;Acc:HGNC:26491]	transcribed_unprocessed_pseudogene	-1.59178	0.000851913
ENSG00000186352	ANKRD37	ankyrin repeat domain 37 [Source:HGNC Symbol;Acc:HGNC:29593]	protein_coding	-1.84862	9.53108e-05
ENSG00000236977	ANKRD44-IT1	ANKRD44 intronic transcript 1 [Source:HGNC Symbol;Acc:HGNC:41477]	sense_intronic	1.49653	0.00667882
ENSG00000156381	ANKRD9	ankyrin repeat domain 9 [Source:HGNC Symbol;Acc:HGNC:20096]	protein_coding	-1.81463	0.00163297
ENSG00000166825	ANPEP	alanyl aminopeptidase, membrane [Source:HGNC Symbol;Acc:HGNC:500]	protein_coding	-1.84167	0.00459216
ENSG00000135046	ANXA1	annexin A1 [Source:HGNC Symbol;Acc:HGNC:533]	protein_coding	-1.96553	2.62718e-05
ENSG00000164111	ANXA5	annexin A5 [Source:HGNC Symbol;Acc:HGNC:543]	protein_coding	-1.83084	6.37055e-06
ENSG00000245571	AP001258.4		lincRNA	1.59895	0.000111426
ENSG00000070718	AP3M2	adaptor related protein complex 3 mu 2 subunit [Source:HGNC Symbol;Acc:HGNC:570]	protein_coding	-1.64549	0.00159983
ENSG00000128383	APOBEC3A	apolipoprotein B mRNA editing enzyme catalytic subunit 3A [Source:HGNC Symbol;Acc:HGNC:17343]	protein_coding	-1.6432	0.0341675
ENSG00000103569	AQP9	aquaporin 9 [Source:HGNC Symbol;Acc:HGNC:643]	protein_coding	-1.94745	0.00124887
ENSG00000109321	AREG	amphiregulin [Source:HGNC Symbol;Acc:HGNC:651]	protein_coding	-1.9642	0.00557728
ENSG00000143761	ARF1	ADP ribosylation factor 1 [Source:HGNC Symbol;Acc:HGNC:652]	protein_coding	-1.5381	0.000157926
ENSG00000168374	ARF4	ADP ribosylation factor 4 [Source:HGNC Symbol;Acc:HGNC:655]	protein_coding	-1.52218	0.00160192
ENSG00000242247	ARFGAP3	ADP ribosylation factor GTPase activating protein 3 [Source:HGNC Symbol;Acc:HGNC:661]	protein_coding	-1.71839	3.59338e-06
ENSG00000102606	ARHGEF7	Rho guanine nucleotide exchange factor 7 [Source:HGNC Symbol;Acc:HGNC:15607]	protein_coding	-1.49803	0.001586
ENSG00000196843	ARID5A	AT-rich interaction domain 5A [Source:HGNC Symbol;Acc:HGNC:17361]	protein_coding	-2.03615	1.31618e-05
ENSG00000175414	ARL10	ADP ribosylation factor like GTPase 10 [Source:HGNC Symbol;Acc:HGNC:22042]	protein_coding	1.5124	0.00312138
ENSG00000152213	ARL11	ADP ribosylation factor like GTPase 11 [Source:HGNC Symbol;Acc:HGNC:24046]	protein_coding	1.55467	0.00113258
ENSG00000122644	ARL4A	ADP ribosylation factor like GTPase 4A [Source:HGNC Symbol;Acc:HGNC:695]	protein_coding	-2.25479	2.48314e-06
ENSG00000188042	ARL4C	ADP ribosylation factor like GTPase 4C [Source:HGNC Symbol;Acc:HGNC:698]	protein_coding	-2.26402	1.53797e-10
ENSG00000165997	ARL5B	ADP ribosylation factor like GTPase 5B [Source:HGNC Symbol;Acc:HGNC:23052]	protein_coding	-1.95594	4.29497e-05
ENSG00000143862	ARL8A	ADP ribosylation factor like GTPase 8A [Source:HGNC Symbol;Acc:HGNC:25192]	protein_coding	-1.49573	0.000540236
ENSG00000134108	ARL8B	ADP ribosylation factor like GTPase 8B [Source:HGNC Symbol;Acc:HGNC:25564]	protein_coding	-1.57522	0.000517194
ENSG00000140691	ARMC5	armadillo repeat containing 5 [Source:HGNC Symbol;Acc:HGNC:25781]	protein_coding	-1.55159	0.00552338
ENSG00000105643	ARRDC2	arrestin domain containing 2 [Source:HGNC Symbol;Acc:HGNC:25225]	protein_coding	-2.03231	3.46398e-06
ENSG00000104763	ASAH1	N-acylsphingosine amidohydrolase 1 [Source:HGNC Symbol;Acc:HGNC:735]	protein_coding	-1.73696	7.20821e-06
ENSG00000188886	ASTL	astacin-like metallo-endopeptidase (M12 family) [Source:HGNC Symbol;Acc:HGNC:31704]	protein_coding	-2.16068	0.0105106
ENSG00000162772	ATF3	activating transcription factor 3 [Source:HGNC Symbol;Acc:HGNC:785]	protein_coding	-2.25919	0.000310181
ENSG00000128272	ATF4	activating transcription factor 4 [Source:HGNC Symbol;Acc:HGNC:786]	protein_coding	-1.75164	2.47721e-05
ENSG00000110046	ATG2A	autophagy related 2A [Source:HGNC Symbol;Acc:HGNC:29028]	protein_coding	-1.7693	0.00131889
ENSG00000125703	ATG4C	autophagy related 4C cysteine peptidase [Source:HGNC Symbol;Acc:HGNC:16040]	protein_coding	1.59357	0.000571972
ENSG00000133657	ATP13A3	ATPase 13A3 [Source:HGNC Symbol;Acc:HGNC:24113]	protein_coding	-1.94247	4.3043e-05
ENSG00000069849	ATP1B3	ATPase Na+/K+ transporting subunit beta 3 [Source:HGNC Symbol;Acc:HGNC:806]	protein_coding	-2.07852	3.43182e-07
ENSG00000070961	ATP2B1	ATPase plasma membrane Ca2+ transporting 1 [Source:HGNC Symbol;Acc:HGNC:814]	protein_coding	-2.08728	2.98523e-05
ENSG00000128524	ATP6V1F	ATPase H+ transporting V1 subunit F [Source:HGNC Symbol;Acc:HGNC:16832]	protein_coding	-1.61519	0.00020404
ENSG00000224470	ATXN1L	ataxin 1 like [Source:HGNC Symbol;Acc:HGNC:33279]	protein_coding	-1.7457	5.64882e-07
ENSG00000162650	ATXN7L2	ataxin 7 like 2 [Source:HGNC Symbol;Acc:HGNC:28713]	protein_coding	-1.59086	0.000223758
ENSG00000158321	AUTS2	autism susceptibility candidate 2 [Source:HGNC Symbol;Acc:HGNC:14262]	protein_coding	-2.56382	1.50064e-08
ENSG00000119986	AVPI1	arginine vasopressin induced 1 [Source:HGNC Symbol;Acc:HGNC:30898]	protein_coding	-4.00244	8.53466e-10
ENSG00000155096	AZIN1	antizyme inhibitor 1 [Source:HGNC Symbol;Acc:HGNC:16432]	protein_coding	-1.75643	1.15547e-05
ENSG00000109956	B3GAT1	beta-1,3-glucuronyltransferase 1 [Source:HGNC Symbol;Acc:HGNC:921]	protein_coding	-1.59029	0.0349101
ENSG00000170340	B3GNT2	UDP-GlcNAc:betaGal beta-1,3-N-acetylglucosaminyltransferase 2 [Source:HGNC Symbol;Acc:HGNC:15629]	protein_coding	-1.60499	0.000713152
ENSG00000176597	B3GNT5	UDP-GlcNAc:betaGal beta-1,3-N-acetylglucosaminyltransferase 5 [Source:HGNC Symbol;Acc:HGNC:15684]	protein_coding	-2.07639	0.00710081
ENSG00000156966	B3GNT7	UDP-GlcNAc:betaGal beta-1,3-N-acetylglucosaminyltransferase 7 [Source:HGNC Symbol;Acc:HGNC:18811]	protein_coding	-4.66112	6.79309e-12
ENSG00000086062	B4GALT1	beta-1,4-galactosyltransferase 1 [Source:HGNC Symbol;Acc:HGNC:924]	protein_coding	-1.94825	3.932e-08
ENSG00000118276	B4GALT6	beta-1,4-galactosyltransferase 6 [Source:HGNC Symbol;Acc:HGNC:929]	protein_coding	-1.52518	0.00380648
ENSG00000156273	BACH1	BTB domain and CNC homolog 1 [Source:HGNC Symbol;Acc:HGNC:935]	protein_coding	-1.53209	0.00435285
ENSG00000176788	BASP1	brain abundant membrane attached signal protein 1 [Source:HGNC Symbol;Acc:HGNC:957]	protein_coding	-2.6264	1.0738e-07
ENSG00000179941	BBS10	Bardet-Biedl syndrome 10 [Source:HGNC Symbol;Acc:HGNC:26291]	protein_coding	1.69379	9.51242e-05
ENSG00000116752	BCAS2	breast carcinoma amplified sequence 2 [Source:HGNC Symbol;Acc:HGNC:975]	protein_coding	-1.83426	5.76898e-05
ENSG00000186666	BCDIN3D	BCDIN3 domain containing RNA methyltransferase [Source:HGNC Symbol;Acc:HGNC:27050]	protein_coding	1.55271	8.46733e-05
ENSG00000142867	BCL10	B-cell CLL/lymphoma 10 [Source:HGNC Symbol;Acc:HGNC:989]	protein_coding	-1.65201	4.20469e-05
ENSG00000140379	BCL2A1	BCL2 related protein A1 [Source:HGNC Symbol;Acc:HGNC:991]	protein_coding	-1.50814	0.0181491
ENSG00000153094	BCL2L11	BCL2 like 11 [Source:HGNC Symbol;Acc:HGNC:994]	protein_coding	-1.76707	3.00177e-05
ENSG00000106635	BCL7B	BCL tumor suppressor 7B [Source:HGNC Symbol;Acc:HGNC:1005]	protein_coding	-1.72007	9.76698e-06
ENSG00000029363	BCLAF1	BCL2 associated transcription factor 1 [Source:HGNC Symbol;Acc:HGNC:16863]	protein_coding	-1.54088	0.00339841
ENSG00000134107	BHLHE40	basic helix-loop-helix family member e40 [Source:HGNC Symbol;Acc:HGNC:1046]	protein_coding	-2.54381	1.78342e-09
ENSG00000015475	BID	BH3 interacting domain death agonist [Source:HGNC Symbol;Acc:HGNC:1050]	protein_coding	-1.50845	0.000854015
ENSG00000110330	BIRC2	baculoviral IAP repeat containing 2 [Source:HGNC Symbol;Acc:HGNC:590]	protein_coding	-1.61894	0.00207639
ENSG00000095585	BLNK	B-cell linker [Source:HGNC Symbol;Acc:HGNC:14211]	protein_coding	1.52971	0.0103427
ENSG00000104164	BLOC1S6	biogenesis of lysosomal organelles complex 1 subunit 6 [Source:HGNC Symbol;Acc:HGNC:8549]	protein_coding	-1.53606	0.000286391
ENSG00000173068	BNC2	basonuclin 2 [Source:HGNC Symbol;Acc:HGNC:30988]	protein_coding	-2.34138	0.000201564
ENSG00000113734	BNIP1	BCL2 interacting protein 1 [Source:HGNC Symbol;Acc:HGNC:1082]	protein_coding	-1.86865	8.87536e-08
ENSG00000104765	BNIP3L	BCL2 interacting protein 3 like [Source:HGNC Symbol;Acc:HGNC:1085]	protein_coding	-1.62718	0.000133613
ENSG00000165714	BORCS5	BLOC-1 related complex subunit 5 [Source:HGNC Symbol;Acc:HGNC:17950]	protein_coding	-1.57472	0.00184674
ENSG00000166275	BORCS7	BLOC-1 related complex subunit 7 [Source:HGNC Symbol;Acc:HGNC:23516]	protein_coding	-1.66797	0.000251725
ENSG00000172331	BPGM	bisphosphoglycerate mutase [Source:HGNC Symbol;Acc:HGNC:1093]	protein_coding	-2.0359	1.22375e-06
ENSG00000222009	BTBD19	BTB domain containing 19 [Source:HGNC Symbol;Acc:HGNC:27145]	protein_coding	-1.93096	0.00518389
ENSG00000133639	BTG1	BTG anti-proliferation factor 1 [Source:HGNC Symbol;Acc:HGNC:1130]	protein_coding	-1.64505	0.000868482
ENSG00000159388	BTG2	BTG anti-proliferation factor 2 [Source:HGNC Symbol;Acc:HGNC:1131]	protein_coding	-1.56974	0.00155298
ENSG00000154640	BTG3	BTG anti-proliferation factor 3 [Source:HGNC Symbol;Acc:HGNC:1132]	protein_coding	-1.74649	5.77674e-05
ENSG00000186265	BTLA	B and T lymphocyte associated [Source:HGNC Symbol;Acc:HGNC:21087]	protein_coding	2.04111	6.17894e-06
ENSG00000106245	BUD31	BUD31 homolog [Source:HGNC Symbol;Acc:HGNC:29629]	protein_coding	-1.82997	1.93896e-07
ENSG00000082153	BZW1	basic leucine zipper and W2 domains 1 [Source:HGNC Symbol;Acc:HGNC:18380]	protein_coding	-1.69548	4.33615e-05
ENSG00000174206	C12orf66	chromosome 12 open reading frame 66 [Source:HGNC Symbol;Acc:HGNC:26517]	protein_coding	1.4921	7.26765e-06
ENSG00000179933	C14orf119	chromosome 14 open reading frame 119 [Source:HGNC Symbol;Acc:HGNC:20270]	protein_coding	1.53304	0.000578536
ENSG00000169609	C15orf40	chromosome 15 open reading frame 40 [Source:HGNC Symbol;Acc:HGNC:28443]	protein_coding	1.51136	5.05066e-05
ENSG00000205710	C17orf107	chromosome 17 open reading frame 107 [Source:HGNC Symbol;Acc:HGNC:37238]	protein_coding	-1.80666	0.00477831
ENSG00000141219	C17orf80	chromosome 17 open reading frame 80 [Source:HGNC Symbol;Acc:HGNC:29601]	protein_coding	1.65134	4.41377e-05
ENSG00000116667	C1orf21	chromosome 1 open reading frame 21 [Source:HGNC Symbol;Acc:HGNC:15494]	protein_coding	-1.76826	4.87703e-05
ENSG00000151470	C4orf33	chromosome 4 open reading frame 33 [Source:HGNC Symbol;Acc:HGNC:27025]	protein_coding	-1.52978	0.000610687
ENSG00000197405	C5AR1	complement component 5a receptor 1 [Source:HGNC Symbol;Acc:HGNC:1338]	protein_coding	-2.48759	9.98225e-09
ENSG00000164241	C5orf63	chromosome 5 open reading frame 63 [Source:HGNC Symbol;Acc:HGNC:40051]	protein_coding	1.82255	2.42211e-06
ENSG00000203872	C6orf163	chromosome 6 open reading frame 163 [Source:HGNC Symbol;Acc:HGNC:21403]	protein_coding	1.6778	0.000114247
ENSG00000213865	C8orf44	chromosome 8 open reading frame 44 [Source:HGNC Symbol;Acc:HGNC:25646]	protein_coding	1.90467	2.04139e-06
ENSG00000180539	C9orf139	chromosome 9 open reading frame 139 [Source:HGNC Symbol;Acc:HGNC:31426]	antisense	1.99017	0.00335659
ENSG00000165118	C9orf64	chromosome 9 open reading frame 64 [Source:HGNC Symbol;Acc:HGNC:28144]	protein_coding	1.6901	0.00158268
ENSG00000179218	CALR	calreticulin [Source:HGNC Symbol;Acc:HGNC:1455]	protein_coding	-1.66947	1.51186e-05
ENSG00000165233	CARD19	caspase recruitment domain family member 19 [Source:HGNC Symbol;Acc:HGNC:28148]	protein_coding	-1.55424	0.00730145
ENSG00000138380	CARF	calcium responsive transcription factor [Source:HGNC Symbol;Acc:HGNC:14435]	protein_coding	1.57885	8.6772e-06
ENSG00000132906	CASP9	caspase 9 [Source:HGNC Symbol;Acc:HGNC:1511]	protein_coding	-1.79709	3.71336e-06
ENSG00000087589	CASS4	Cas scaffolding protein family member 4 [Source:HGNC Symbol;Acc:HGNC:15878]	protein_coding	-1.832	4.10432e-05
ENSG00000130940	CASZ1	castor zinc finger 1 [Source:HGNC Symbol;Acc:HGNC:26002]	protein_coding	-1.58842	0.00416897
ENSG00000145439	CBR4	carbonyl reductase 4 [Source:HGNC Symbol;Acc:HGNC:25891]	protein_coding	1.53435	0.000335628
ENSG00000141582	CBX4	chromobox 4 [Source:HGNC Symbol;Acc:HGNC:1554]	protein_coding	-1.60057	0.000795744
ENSG00000135637	CCDC142	coiled-coil domain containing 142 [Source:HGNC Symbol;Acc:HGNC:25889]	protein_coding	1.57421	0.00128014
ENSG00000154781	CCDC174	coiled-coil domain containing 174 [Source:HGNC Symbol;Acc:HGNC:28033]	protein_coding	-1.57132	0.000292964
ENSG00000180329	CCDC43	coiled-coil domain containing 43 [Source:HGNC Symbol;Acc:HGNC:26472]	protein_coding	-1.48863	0.001895
ENSG00000105248	CCDC94	coiled-coil domain containing 94 [Source:HGNC Symbol;Acc:HGNC:25518]	protein_coding	-1.67677	6.9138e-05
ENSG00000275302	CCL4	C-C motif chemokine ligand 4 [Source:HGNC Symbol;Acc:HGNC:10630]	protein_coding	-2.39362	0.000191668
ENSG00000134480	CCNH	cyclin H [Source:HGNC Symbol;Acc:HGNC:1594]	protein_coding	-2.08842	1.42701e-06
ENSG00000107443	CCNJ	cyclin J [Source:HGNC Symbol;Acc:HGNC:23434]	protein_coding	-1.51502	0.00146509
ENSG00000090061	CCNK	cyclin K [Source:HGNC Symbol;Acc:HGNC:1596]	protein_coding	-1.52128	0.000377398
ENSG00000163660	CCNL1	cyclin L1 [Source:HGNC Symbol;Acc:HGNC:20569]	protein_coding	-1.54044	0.00170666
ENSG00000248283	CCNL2P1	cyclin L2 pseudogene 1 [Source:HGNC Symbol;Acc:HGNC:50855]	processed_pseudogene	-1.88647	0.000448799
ENSG00000129315	CCNT1	cyclin T1 [Source:HGNC Symbol;Acc:HGNC:1599]	protein_coding	-1.87829	8.81585e-06
ENSG00000121807	CCR2	C-C motif chemokine receptor 2 [Source:HGNC Symbol;Acc:HGNC:1603]	protein_coding	2.32992	1.61341e-05
ENSG00000121797	CCRL2	C-C motif chemokine receptor like 2 [Source:HGNC Symbol;Acc:HGNC:1612]	protein_coding	-2.38914	2.7633e-05
ENSG00000156535	CD109	CD109 molecule [Source:HGNC Symbol;Acc:HGNC:21685]	protein_coding	-1.66921	0.00317613
ENSG00000134061	CD180	CD180 molecule [Source:HGNC Symbol;Acc:HGNC:6726]	protein_coding	2.24228	2.36068e-06
ENSG00000163606	CD200R1	CD200 receptor 1 [Source:HGNC Symbol;Acc:HGNC:24235]	protein_coding	2.13275	3.89891e-06
ENSG00000139193	CD27	CD27 molecule [Source:HGNC Symbol;Acc:HGNC:11922]	protein_coding	1.67792	0.00138192
ENSG00000186407	CD300E	CD300e molecule [Source:HGNC Symbol;Acc:HGNC:28874]	protein_coding	-1.80827	0.00160792
ENSG00000196352	CD55	CD55 molecule (Cromer blood group) [Source:HGNC Symbol;Acc:HGNC:2665]	protein_coding	-1.52372	0.00559808
ENSG00000116815	CD58	CD58 molecule [Source:HGNC Symbol;Acc:HGNC:1688]	protein_coding	-1.62924	0.000978148
ENSG00000135404	CD63	CD63 molecule [Source:HGNC Symbol;Acc:HGNC:1692]	protein_coding	-1.68136	1.98442e-05
ENSG00000110848	CD69	CD69 molecule [Source:HGNC Symbol;Acc:HGNC:1694]	protein_coding	-2.31063	0.000161129
ENSG00000112149	CD83	CD83 molecule [Source:HGNC Symbol;Acc:HGNC:1703]	protein_coding	-2.3754	3.52957e-05
ENSG00000114013	CD86	CD86 molecule [Source:HGNC Symbol;Acc:HGNC:1705]	protein_coding	-1.72791	0.000234839
ENSG00000170779	CDCA4	cell division cycle associated 4 [Source:HGNC Symbol;Acc:HGNC:14625]	protein_coding	-1.774	8.87671e-06
ENSG00000059758	CDK17	cyclin dependent kinase 17 [Source:HGNC Symbol;Acc:HGNC:8750]	protein_coding	-1.72101	7.13976e-05
ENSG00000124762	CDKN1A	cyclin dependent kinase inhibitor 1A [Source:HGNC Symbol;Acc:HGNC:1784]	protein_coding	-2.574	1.46619e-06
ENSG00000172216	CEBPB	CCAAT/enhancer binding protein beta [Source:HGNC Symbol;Acc:HGNC:1834]	protein_coding	-1.63554	0.00370558
ENSG00000221869	CEBPD	CCAAT/enhancer binding protein delta [Source:HGNC Symbol;Acc:HGNC:1835]	protein_coding	-1.72939	0.000444656
ENSG00000115816	CEBPZ	CCAAT/enhancer binding protein zeta [Source:HGNC Symbol;Acc:HGNC:24218]	protein_coding	-1.61744	0.000893256
ENSG00000138778	CENPE	centromere protein E [Source:HGNC Symbol;Acc:HGNC:1856]	protein_coding	-1.59123	0.00160869
ENSG00000011523	CEP68	centrosomal protein 68 [Source:HGNC Symbol;Acc:HGNC:29076]	protein_coding	1.51817	3.0499e-07
ENSG00000134255	CEPT1	choline/ethanolamine phosphotransferase 1 [Source:HGNC Symbol;Acc:HGNC:24289]	protein_coding	1.49363	0.000247956
ENSG00000156042	CFAP70	cilia and flagella associated protein 70 [Source:HGNC Symbol;Acc:HGNC:30726]	protein_coding	1.52822	0.000265942
ENSG00000275131	CH17-472G23.4		transcribed_unprocessed_pseudogene	1.73348	2.14468e-06
ENSG00000275993	CH507-42P11.8	Homo sapiens serine/threonine-protein kinase SIK1 (LOC102724428), mRNA. [Source:RefSeq mRNA;Acc:NM_001320643]	protein_coding	-3.0287	1.33497e-05
ENSG00000153922	CHD1	chromodomain helicase DNA binding protein 1 [Source:HGNC Symbol;Acc:HGNC:1915]	protein_coding	-2.14445	8.79813e-07
ENSG00000110721	CHKA	choline kinase alpha [Source:HGNC Symbol;Acc:HGNC:1937]	protein_coding	-2.5303	7.01187e-10
ENSG00000255112	CHMP1B	charged multivesicular body protein 1B [Source:HGNC Symbol;Acc:HGNC:24287]	protein_coding	-1.91987	1.53318e-06
ENSG00000083937	CHMP2B	charged multivesicular body protein 2B [Source:HGNC Symbol;Acc:HGNC:24537]	protein_coding	-1.58621	0.00114979
ENSG00000147457	CHMP7	charged multivesicular body protein 7 [Source:HGNC Symbol;Acc:HGNC:28439]	protein_coding	1.56068	1.07682e-05
ENSG00000110172	CHORDC1	cysteine and histidine rich domain containing 1 [Source:HGNC Symbol;Acc:HGNC:14525]	protein_coding	-1.61512	0.00035977
ENSG00000187446	CHP1	calcineurin like EF-hand protein 1 [Source:HGNC Symbol;Acc:HGNC:17433]	protein_coding	-1.66179	1.47139e-05
ENSG00000104472	CHRAC1	chromatin accessibility complex 1 [Source:HGNC Symbol;Acc:HGNC:13544]	protein_coding	-1.88196	4.07339e-07
ENSG00000175040	CHST2	carbohydrate sulfotransferase 2 [Source:HGNC Symbol;Acc:HGNC:1970]	protein_coding	-1.67781	0.000172317
ENSG00000131873	CHSY1	chondroitin sulfate synthase 1 [Source:HGNC Symbol;Acc:HGNC:17198]	protein_coding	-1.97739	2.97421e-07
ENSG00000114737	CISH	cytokine inducible SH2 containing protein [Source:HGNC Symbol;Acc:HGNC:1984]	protein_coding	2.38659	3.45078e-07
ENSG00000136026	CKAP4	cytoskeleton associated protein 4 [Source:HGNC Symbol;Acc:HGNC:16991]	protein_coding	-1.69412	0.000314388
ENSG00000247572	CKMT2-AS1	CKMT2 antisense RNA 1 [Source:HGNC Symbol;Acc:HGNC:48997]	antisense	1.70034	0.000110241
ENSG00000123975	CKS2	CDC28 protein kinase regulatory subunit 2 [Source:HGNC Symbol;Acc:HGNC:2000]	protein_coding	-1.79898	0.00499276
ENSG00000175505	CLCF1	cardiotrophin-like cytokine factor 1 [Source:HGNC Symbol;Acc:HGNC:17412]	protein_coding	-1.71583	0.00121046
ENSG00000258227	CLEC5A	C-type lectin domain family 5 member A [Source:HGNC Symbol;Acc:HGNC:2054]	protein_coding	-2.20278	0.00161701
ENSG00000169583	CLIC3	chloride intracellular channel 3 [Source:HGNC Symbol;Acc:HGNC:2064]	protein_coding	-2.08809	4.57348e-05
ENSG00000112782	CLIC5	chloride intracellular channel 5 [Source:HGNC Symbol;Acc:HGNC:13517]	protein_coding	1.67543	0.000132366
ENSG00000013441	CLK1	CDC like kinase 1 [Source:HGNC Symbol;Acc:HGNC:2068]	protein_coding	-2.03056	3.96311e-08
ENSG00000172409	CLP1	cleavage and polyadenylation factor I subunit 1 [Source:HGNC Symbol;Acc:HGNC:16999]	protein_coding	-1.80242	2.26735e-06
ENSG00000103351	CLUAP1	clusterin associated protein 1 [Source:HGNC Symbol;Acc:HGNC:19009]	protein_coding	1.70613	1.36966e-05
ENSG00000125246	CLYBL	citrate lyase beta like [Source:HGNC Symbol;Acc:HGNC:18355]	protein_coding	1.60109	3.33928e-06
ENSG00000103121	CMC2	C-X9-C motif containing 2 [Source:HGNC Symbol;Acc:HGNC:24447]	protein_coding	-1.65396	6.94853e-05
ENSG00000091317	CMTM6	CKLF like MARVEL transmembrane domain containing 6 [Source:HGNC Symbol;Acc:HGNC:19177]	protein_coding	-1.56106	0.000977519
ENSG00000205423	CNEP1R1	CTD nuclear envelope phosphatase 1 regulatory subunit 1 [Source:HGNC Symbol;Acc:HGNC:26759]	protein_coding	-1.49946	0.000488333
ENSG00000111596	CNOT2	CCR4-NOT transcription complex subunit 2 [Source:HGNC Symbol;Acc:HGNC:7878]	protein_coding	-1.60893	0.000883189
ENSG00000138767	CNOT6L	CCR4-NOT transcription complex subunit 6 like [Source:HGNC Symbol;Acc:HGNC:18042]	protein_coding	-2.03901	6.91856e-05
ENSG00000188822	CNR2	cannabinoid receptor 2 [Source:HGNC Symbol;Acc:HGNC:2160]	protein_coding	1.52896	0.0115151
ENSG00000166200	COPS2	COP9 signalosome subunit 2 [Source:HGNC Symbol;Acc:HGNC:30747]	protein_coding	-1.60584	0.000950065
ENSG00000115520	COQ10B	coenzyme Q10B [Source:HGNC Symbol;Acc:HGNC:25819]	protein_coding	-1.90733	1.75485e-07
ENSG00000173085	COQ2	coenzyme Q2, polyprenyltransferase [Source:HGNC Symbol;Acc:HGNC:25223]	protein_coding	-1.48935	0.00227627
ENSG00000108582	CPD	carboxypeptidase D [Source:HGNC Symbol;Acc:HGNC:2301]	protein_coding	-1.54749	0.00101769
ENSG00000137449	CPEB2	cytoplasmic polyadenylation element binding protein 2 [Source:HGNC Symbol;Acc:HGNC:21745]	protein_coding	-1.79408	0.000107777
ENSG00000080819	CPOX	coproporphyrinogen oxidase [Source:HGNC Symbol;Acc:HGNC:2321]	protein_coding	1.5207	1.29382e-05
ENSG00000095794	CREM	cAMP responsive element modulator [Source:HGNC Symbol;Acc:HGNC:2352]	protein_coding	-3.34472	2.57385e-07
ENSG00000204650	CRHR1-IT1	CRHR1 intronic transcript 1 [Source:HGNC Symbol;Acc:HGNC:26327]	processed_transcript	1.63723	0.00170916
ENSG00000150938	CRIM1	cysteine rich transmembrane BMP regulator 1 [Source:HGNC Symbol;Acc:HGNC:2359]	protein_coding	-1.52969	0.000249113
ENSG00000103196	CRISPLD2	cysteine rich secretory protein LCCL domain containing 2 [Source:HGNC Symbol;Acc:HGNC:25248]	protein_coding	-1.53484	0.00893438
ENSG00000080947	CROCCP3	ciliary rootlet coiled-coil, rootletin pseudogene 3 [Source:HGNC Symbol;Acc:HGNC:29405]	transcribed_unprocessed_pseudogene	1.57669	0.00831164
ENSG00000008405	CRY1	cryptochrome circadian clock 1 [Source:HGNC Symbol;Acc:HGNC:2384]	protein_coding	-1.82796	1.97248e-06
ENSG00000121671	CRY2	cryptochrome circadian clock 2 [Source:HGNC Symbol;Acc:HGNC:2385]	protein_coding	-1.51161	0.000299538
ENSG00000213139	CRYGS	crystallin gamma S [Source:HGNC Symbol;Acc:HGNC:2417]	protein_coding	1.8783	1.32866e-07
ENSG00000169826	CSGALNACT2	chondroitin sulfate N-acetylgalactosaminyltransferase 2 [Source:HGNC Symbol;Acc:HGNC:24292]	protein_coding	-1.89672	1.45e-06
ENSG00000144655	CSRNP1	cysteine and serine rich nuclear protein 1 [Source:HGNC Symbol;Acc:HGNC:14300]	protein_coding	-2.54988	3.07757e-08
ENSG00000077984	CST7	cystatin F [Source:HGNC Symbol;Acc:HGNC:2479]	protein_coding	-1.6874	0.000145221
ENSG00000261526	CTB-31O20.2		lincRNA	-2.0063	1.89538e-06
ENSG00000268734	CTB-61M7.2		lincRNA	-2.79313	4.94966e-07
ENSG00000230551	CTB-89H12.4		processed_transcript	-1.56042	0.000749079
ENSG00000272367	CTC-428H11.2		antisense	-1.68882	0.00260517
ENSG00000253251	CTC-534A2.2		protein_coding	-1.56347	0.00474962
ENSG00000269001	CTD-2245F17.3		transcribed_unprocessed_pseudogene	1.57347	0.00478715
ENSG00000249476	CTD-2587M2.1		lincRNA	1.53688	0.00340729
ENSG00000168036	CTNNB1	catenin beta 1 [Source:HGNC Symbol;Acc:HGNC:2514]	protein_coding	-1.83436	3.96787e-06
ENSG00000171793	CTPS1	CTP synthase 1 [Source:HGNC Symbol;Acc:HGNC:2519]	protein_coding	-1.83873	3.69598e-07
ENSG00000135047	CTSL	cathepsin L [Source:HGNC Symbol;Acc:HGNC:2537]	protein_coding	-2.16863	0.0012883
ENSG00000172543	CTSW	cathepsin W [Source:HGNC Symbol;Acc:HGNC:2546]	protein_coding	-1.60372	0.00293829
ENSG00000108094	CUL2	cullin 2 [Source:HGNC Symbol;Acc:HGNC:2552]	protein_coding	-1.54358	0.000685814
ENSG00000273559	CWC25	CWC25 spliceosome associated protein homolog [Source:HGNC Symbol;Acc:HGNC:25989]	protein_coding	-1.8013	1.26964e-06
ENSG00000168329	CX3CR1	C-X3-C motif chemokine receptor 1 [Source:HGNC Symbol;Acc:HGNC:2558]	protein_coding	1.53516	0.0801604
ENSG00000161921	CXCL16	C-X-C motif chemokine ligand 16 [Source:HGNC Symbol;Acc:HGNC:16642]	protein_coding	-2.45965	4.09462e-07
ENSG00000081041	CXCL2	C-X-C motif chemokine ligand 2 [Source:HGNC Symbol;Acc:HGNC:4603]	protein_coding	-2.99075	8.35375e-05
ENSG00000169429	CXCL8	C-X-C motif chemokine ligand 8 [Source:HGNC Symbol;Acc:HGNC:6025]	protein_coding	-2.4301	0.00274269
ENSG00000121966	CXCR4	C-X-C motif chemokine receptor 4 [Source:HGNC Symbol;Acc:HGNC:2561]	protein_coding	-2.30279	2.73898e-06
ENSG00000166347	CYB5A	cytochrome b5 type A [Source:HGNC Symbol;Acc:HGNC:2570]	protein_coding	1.62583	3.03657e-05
ENSG00000215883	CYB5RL	cytochrome b5 reductase like [Source:HGNC Symbol;Acc:HGNC:32220]	protein_coding	1.52787	0.00299325
ENSG00000120306	CYSTM1	cysteine rich transmembrane module containing 1 [Source:HGNC Symbol;Acc:HGNC:30239]	protein_coding	-1.62931	0.000767882
ENSG00000115165	CYTIP	cytohesin 1 interacting protein [Source:HGNC Symbol;Acc:HGNC:9506]	protein_coding	-1.55177	0.000986428
ENSG00000117593	DARS2	aspartyl-tRNA synthetase 2, mitochondrial [Source:HGNC Symbol;Acc:HGNC:25538]	protein_coding	1.49067	0.000435817
ENSG00000183283	DAZAP2	DAZ associated protein 2 [Source:HGNC Symbol;Acc:HGNC:2684]	protein_coding	-1.56006	0.000236227
ENSG00000006634	DBF4	DBF4 zinc finger [Source:HGNC Symbol;Acc:HGNC:17364]	protein_coding	-2.07605	1.77203e-06
ENSG00000272886	DCP1A	decapping mRNA 1A [Source:HGNC Symbol;Acc:HGNC:18714]	protein_coding	-1.59705	0.000236785
ENSG00000151065	DCP1B	decapping mRNA 1B [Source:HGNC Symbol;Acc:HGNC:24451]	protein_coding	1.53632	0.000111949
ENSG00000132912	DCTN4	dynactin subunit 4 [Source:HGNC Symbol;Acc:HGNC:15518]	protein_coding	-1.94403	2.67379e-07
ENSG00000104671	DCTN6	dynactin subunit 6 [Source:HGNC Symbol;Acc:HGNC:16964]	protein_coding	-1.77444	1.56428e-05
ENSG00000188215	DCUN1D3	defective in cullin neddylation 1 domain containing 3 [Source:HGNC Symbol;Acc:HGNC:28734]	protein_coding	-1.5062	0.00429218
ENSG00000175197	DDIT3	DNA damage inducible transcript 3 [Source:HGNC Symbol;Acc:HGNC:2726]	protein_coding	-5.13784	2.78869e-10
ENSG00000168209	DDIT4	DNA damage inducible transcript 4 [Source:HGNC Symbol;Acc:HGNC:24944]	protein_coding	-1.89677	6.00138e-05
ENSG00000157349	DDX19B	DEAD-box helicase 19B [Source:HGNC Symbol;Acc:HGNC:2742]	protein_coding	-1.48891	0.00012212
ENSG00000064703	DDX20	DEAD-box helicase 20 [Source:HGNC Symbol;Acc:HGNC:2743]	protein_coding	-1.60025	0.000475998
ENSG00000165732	DDX21	DEAD-box helicase 21 [Source:HGNC Symbol;Acc:HGNC:2744]	protein_coding	-1.72979	5.21945e-05
ENSG00000124228	DDX27	DEAD-box helicase 27 [Source:HGNC Symbol;Acc:HGNC:15837]	protein_coding	-1.58148	7.08492e-05
ENSG00000123136	DDX39A	DEAD-box helicase 39A [Source:HGNC Symbol;Acc:HGNC:17821]	protein_coding	-1.55981	0.00027109
ENSG00000107201	DDX58	DEXD/H-box helicase 58 [Source:HGNC Symbol;Acc:HGNC:19102]	protein_coding	1.54235	0.000534269
ENSG00000110367	DDX6	DEAD-box helicase 6 [Source:HGNC Symbol;Acc:HGNC:2747]	protein_coding	-1.54231	0.000602303
ENSG00000162777	DENND2D	DENN domain containing 2D [Source:HGNC Symbol;Acc:HGNC:26192]	protein_coding	1.63729	9.75719e-05
ENSG00000105339	DENND3	DENN domain containing 3 [Source:HGNC Symbol;Acc:HGNC:29134]	protein_coding	-1.60273	0.000489191
ENSG00000174839	DENND6A	DENN domain containing 6A [Source:HGNC Symbol;Acc:HGNC:26635]	protein_coding	-1.55583	0.000209408
ENSG00000140543	DET1	de-etiolated homolog 1 (Arabidopsis) [Source:HGNC Symbol;Acc:HGNC:25477]	protein_coding	1.74648	3.91512e-07
ENSG00000065357	DGKA	diacylglycerol kinase alpha [Source:HGNC Symbol;Acc:HGNC:2849]	protein_coding	1.50375	0.000154832
ENSG00000172893	DHCR7	7-dehydrocholesterol reductase [Source:HGNC Symbol;Acc:HGNC:2860]	protein_coding	-1.81366	4.56208e-05
ENSG00000178700	DHFR2	dihydrofolate reductase 2 [Source:HGNC Symbol;Acc:HGNC:27309]	protein_coding	1.81474	2.02377e-06
ENSG00000108406	DHX40	DEAH-box helicase 40 [Source:HGNC Symbol;Acc:HGNC:18018]	protein_coding	-1.6001	0.000838582
ENSG00000138463	DIRC2	disrupted in renal carcinoma 2 [Source:HGNC Symbol;Acc:HGNC:16628]	protein_coding	-1.77635	0.000125084
ENSG00000151208	DLG5	discs large MAGUK scaffold protein 5 [Source:HGNC Symbol;Acc:HGNC:2904]	protein_coding	-1.82921	0.000225743
ENSG00000140403	DNAJA4	DnaJ heat shock protein family (Hsp40) member A4 [Source:HGNC Symbol;Acc:HGNC:14885]	protein_coding	-1.49905	0.00490242
ENSG00000132002	DNAJB1	DnaJ heat shock protein family (Hsp40) member B1 [Source:HGNC Symbol;Acc:HGNC:5270]	protein_coding	-2.64706	9.30241e-08
ENSG00000090520	DNAJB11	DnaJ heat shock protein family (Hsp40) member B11 [Source:HGNC Symbol;Acc:HGNC:14889]	protein_coding	-2.48494	4.69189e-10
ENSG00000162616	DNAJB4	DnaJ heat shock protein family (Hsp40) member B4 [Source:HGNC Symbol;Acc:HGNC:14886]	protein_coding	-1.50623	0.0438121
ENSG00000105993	DNAJB6	DnaJ heat shock protein family (Hsp40) member B6 [Source:HGNC Symbol;Acc:HGNC:14888]	protein_coding	-1.93525	1.2599e-08
ENSG00000128590	DNAJB9	DnaJ heat shock protein family (Hsp40) member B9 [Source:HGNC Symbol;Acc:HGNC:6968]	protein_coding	-1.79142	0.000500733
ENSG00000105821	DNAJC2	DnaJ heat shock protein family (Hsp40) member C2 [Source:HGNC Symbol;Acc:HGNC:13192]	protein_coding	-1.59321	0.000280099
ENSG00000107554	DNMBP	dynamin binding protein [Source:HGNC Symbol;Acc:HGNC:30373]	protein_coding	-1.77473	0.00013899
ENSG00000067334	DNTTIP2	deoxynucleotidyltransferase terminal interacting protein 2 [Source:HGNC Symbol;Acc:HGNC:24013]	protein_coding	-1.77994	7.5026e-05
ENSG00000128512	DOCK4	dedicator of cytokinesis 4 [Source:HGNC Symbol;Acc:HGNC:19192]	protein_coding	-2.3622	9.03034e-06
ENSG00000111817	DSE	dermatan sulfate epimerase [Source:HGNC Symbol;Acc:HGNC:21144]	protein_coding	-1.70084	0.00288576
ENSG00000125868	DSTN	destrin, actin depolymerizing factor [Source:HGNC Symbol;Acc:HGNC:15750]	protein_coding	-1.52011	0.000555647
ENSG00000197057	DTHD1	death domain containing 1 [Source:HGNC Symbol;Acc:HGNC:37261]	protein_coding	-1.49702	0.0466029
ENSG00000120129	DUSP1	dual specificity phosphatase 1 [Source:HGNC Symbol;Acc:HGNC:3064]	protein_coding	-1.49576	0.019262
ENSG00000143507	DUSP10	dual specificity phosphatase 10 [Source:HGNC Symbol;Acc:HGNC:3065]	protein_coding	-3.12275	2.00252e-10
ENSG00000158050	DUSP2	dual specificity phosphatase 2 [Source:HGNC Symbol;Acc:HGNC:3068]	protein_coding	-2.33084	1.76575e-05
ENSG00000188542	DUSP28	dual specificity phosphatase 28 [Source:HGNC Symbol;Acc:HGNC:33237]	protein_coding	-1.65633	0.000192559
ENSG00000120875	DUSP4	dual specificity phosphatase 4 [Source:HGNC Symbol;Acc:HGNC:3070]	protein_coding	-3.22806	1.49605e-05
ENSG00000138166	DUSP5	dual specificity phosphatase 5 [Source:HGNC Symbol;Acc:HGNC:3071]	protein_coding	-1.93693	4.033e-06
ENSG00000184545	DUSP8	dual specificity phosphatase 8 [Source:HGNC Symbol;Acc:HGNC:3074]	protein_coding	-2.4432	3.17552e-05
ENSG00000169016	E2F6	E2F transcription factor 6 [Source:HGNC Symbol;Acc:HGNC:3120]	protein_coding	-1.76998	4.78678e-05
ENSG00000144597	EAF1	ELL associated factor 1 [Source:HGNC Symbol;Acc:HGNC:20907]	protein_coding	-2.39036	4.08582e-09
ENSG00000198721	ECI2	enoyl-CoA delta isomerase 2 [Source:HGNC Symbol;Acc:HGNC:14601]	protein_coding	1.50251	2.61173e-05
ENSG00000255150	EID3	EP300 interacting inhibitor of differentiation 3 [Source:HGNC Symbol;Acc:HGNC:32961]	protein_coding	-1.56963	0.000344031
ENSG00000173812	EIF1	eukaryotic translation initiation factor 1 [Source:HGNC Symbol;Acc:HGNC:3249]	protein_coding	-1.78925	5.50226e-06
ENSG00000172071	EIF2AK3	eukaryotic translation initiation factor 2 alpha kinase 3 [Source:HGNC Symbol;Acc:HGNC:3255]	protein_coding	-1.55075	0.00193555
ENSG00000100664	EIF5	eukaryotic translation initiation factor 5 [Source:HGNC Symbol;Acc:HGNC:3299]	protein_coding	-1.72478	5.89883e-05
ENSG00000120690	ELF1	E74 like ETS transcription factor 1 [Source:HGNC Symbol;Acc:HGNC:3316]	protein_coding	-1.54445	0.0012671
ENSG00000109381	ELF2	E74 like ETS transcription factor 2 [Source:HGNC Symbol;Acc:HGNC:3317]	protein_coding	-1.50524	0.000585229
ENSG00000118985	ELL2	elongation factor for RNA polymerase II 2 [Source:HGNC Symbol;Acc:HGNC:17064]	protein_coding	-3.49428	7.37831e-08
ENSG00000134153	EMC7	ER membrane protein complex subunit 7 [Source:HGNC Symbol;Acc:HGNC:24301]	protein_coding	-1.55036	0.000478259
ENSG00000132205	EMILIN2	elastin microfibril interfacer 2 [Source:HGNC Symbol;Acc:HGNC:19881]	protein_coding	-1.7426	4.10512e-05
ENSG00000134531	EMP1	epithelial membrane protein 1 [Source:HGNC Symbol;Acc:HGNC:3333]	protein_coding	-2.6475	0.00138699
ENSG00000171617	ENC1	ectodermal-neural cortex 1 [Source:HGNC Symbol;Acc:HGNC:3345]	protein_coding	-2.99732	5.96517e-11
ENSG00000120533	ENY2	ENY2, transcription and export complex 2 subunit [Source:HGNC Symbol;Acc:HGNC:24449]	protein_coding	-1.49841	0.00157908
ENSG00000185684	EP400NL	EP400 N-terminal like [Source:HGNC Symbol;Acc:HGNC:26602]	protein_coding	1.51203	0.00408355
ENSG00000082397	EPB41L3	erythrocyte membrane protein band 4.1 like 3 [Source:HGNC Symbol;Acc:HGNC:3380]	protein_coding	-2.14279	5.3385e-08
ENSG00000146904	EPHA1	EPH receptor A1 [Source:HGNC Symbol;Acc:HGNC:3385]	protein_coding	1.72686	0.000240142
ENSG00000120915	EPHX2	epoxide hydrolase 2 [Source:HGNC Symbol;Acc:HGNC:3402]	protein_coding	1.49444	0.00186168
ENSG00000141736	ERBB2	erb-b2 receptor tyrosine kinase 2 [Source:HGNC Symbol;Acc:HGNC:3430]	protein_coding	-1.58895	0.00413911
ENSG00000124882	EREG	epiregulin [Source:HGNC Symbol;Acc:HGNC:3443]	protein_coding	-2.58347	0.000657695
ENSG00000136541	ERMN	ermin [Source:HGNC Symbol;Acc:HGNC:29208]	protein_coding	-2.34826	5.37814e-05
ENSG00000142396	ERVK3-1	endogenous retrovirus group K3 member 1 [Source:HGNC Symbol;Acc:HGNC:30466]	protein_coding	-1.82303	6.25271e-06
ENSG00000120705	ETF1	eukaryotic translation termination factor 1 [Source:HGNC Symbol;Acc:HGNC:3477]	protein_coding	-2.05445	1.89533e-07
ENSG00000157557	ETS2	ETS proto-oncogene 2, transcription factor [Source:HGNC Symbol;Acc:HGNC:3489]	protein_coding	-1.62028	0.000630417
ENSG00000117036	ETV3	ETS variant 3 [Source:HGNC Symbol;Acc:HGNC:3492]	protein_coding	-2.13727	1.69299e-07
ENSG00000092820	EZR	ezrin [Source:HGNC Symbol;Acc:HGNC:12691]	protein_coding	-1.82921	1.89394e-05
ENSG00000181104	F2R	coagulation factor II thrombin receptor [Source:HGNC Symbol;Acc:HGNC:3537]	protein_coding	-1.51125	0.00155193
ENSG00000162636	FAM102B	family with sequence similarity 102 member B [Source:HGNC Symbol;Acc:HGNC:27637]	protein_coding	-1.97798	4.47589e-06
ENSG00000197798	FAM118B	family with sequence similarity 118 member B [Source:HGNC Symbol;Acc:HGNC:26110]	protein_coding	1.62974	6.06431e-05
ENSG00000136830	FAM129B	family with sequence similarity 129 member B [Source:HGNC Symbol;Acc:HGNC:25282]	protein_coding	-1.50361	0.0231609
ENSG00000230562	FAM133DP	family with sequence similarity 133 member D, pseudogene [Source:HGNC Symbol;Acc:HGNC:44192]	processed_pseudogene	-1.80531	0.000396737
ENSG00000182183	FAM159A	family with sequence similarity 159 member A [Source:HGNC Symbol;Acc:HGNC:28757]	protein_coding	1.58003	0.000414087
ENSG00000151553	FAM160B1	family with sequence similarity 160 member B1 [Source:HGNC Symbol;Acc:HGNC:29320]	protein_coding	-1.67084	0.000298037
ENSG00000198780	FAM169A	family with sequence similarity 169 member A [Source:HGNC Symbol;Acc:HGNC:29138]	protein_coding	-1.52607	0.00416024
ENSG00000150756	FAM173B	family with sequence similarity 173 member B [Source:HGNC Symbol;Acc:HGNC:27029]	protein_coding	1.56267	0.000214897
ENSG00000151327	FAM177A1	family with sequence similarity 177 member A1 [Source:HGNC Symbol;Acc:HGNC:19829]	protein_coding	-2.29519	2.85872e-07
ENSG00000189350	FAM179A	family with sequence similarity 179 member A [Source:HGNC Symbol;Acc:HGNC:33715]	protein_coding	-1.64031	0.00157606
ENSG00000226777	FAM30A	family with sequence similarity 30, member A [Source:HGNC Symbol;Acc:HGNC:19955]	lincRNA	1.49462	0.0367924
ENSG00000183508	FAM46C	family with sequence similarity 46 member C [Source:HGNC Symbol;Acc:HGNC:24712]	protein_coding	-2.52172	1.11276e-07
ENSG00000197872	FAM49A	family with sequence similarity 49 member A [Source:HGNC Symbol;Acc:HGNC:25373]	protein_coding	-1.78775	4.76005e-05
ENSG00000120709	FAM53C	family with sequence similarity 53 member C [Source:HGNC Symbol;Acc:HGNC:1336]	protein_coding	-1.612	0.000555304
ENSG00000143409	FAM63A	family with sequence similarity 63 member A [Source:HGNC Symbol;Acc:HGNC:25648]	protein_coding	1.52437	0.00935397
ENSG00000111913	FAM65B	family with sequence similarity 65 member B [Source:HGNC Symbol;Acc:HGNC:13872]	protein_coding	1.56423	5.63621e-05
ENSG00000168672	FAM84B	family with sequence similarity 84 member B [Source:HGNC Symbol;Acc:HGNC:24166]	protein_coding	1.50249	0.000233769
ENSG00000117560	FASLG	Fas ligand [Source:HGNC Symbol;Acc:HGNC:11936]	protein_coding	-1.57979	0.00590134
ENSG00000169710	FASN	fatty acid synthase [Source:HGNC Symbol;Acc:HGNC:3594]	protein_coding	-1.84654	0.00751286
ENSG00000215251	FASTKD5	FAST kinase domains 5 [Source:HGNC Symbol;Acc:HGNC:25790]	protein_coding	-1.53497	0.000287749
ENSG00000165140	FBP1	fructose-bisphosphatase 1 [Source:HGNC Symbol;Acc:HGNC:3606]	protein_coding	-1.51461	0.00592388
ENSG00000165355	FBXO33	F-box protein 33 [Source:HGNC Symbol;Acc:HGNC:19833]	protein_coding	-1.74904	8.36822e-05
ENSG00000178974	FBXO34	F-box protein 34 [Source:HGNC Symbol;Acc:HGNC:20201]	protein_coding	-1.81401	1.36727e-05
ENSG00000204923	FBXO48	F-box protein 48 [Source:HGNC Symbol;Acc:HGNC:33857]	protein_coding	1.89477	5.15507e-08
ENSG00000186431	FCAR	Fc fragment of IgA receptor [Source:HGNC Symbol;Acc:HGNC:3608]	protein_coding	-2.39417	2.96148e-07
ENSG00000132704	FCRL2	Fc receptor like 2 [Source:HGNC Symbol;Acc:HGNC:14875]	protein_coding	1.52039	0.0479625
ENSG00000145780	FEM1C	fem-1 homolog C [Source:HGNC Symbol;Acc:HGNC:16933]	protein_coding	-2.07968	1.74205e-06
ENSG00000168496	FEN1	flap structure-specific endonuclease 1 [Source:HGNC Symbol;Acc:HGNC:3650]	protein_coding	-1.52119	0.000809517
ENSG00000137441	FGFBP2	fibroblast growth factor binding protein 2 [Source:HGNC Symbol;Acc:HGNC:29451]	protein_coding	-1.9405	4.91433e-05
ENSG00000197296	FITM2	fat storage inducing transmembrane protein 2 [Source:HGNC Symbol;Acc:HGNC:16135]	protein_coding	1.56348	0.000271551
ENSG00000075420	FNDC3B	fibronectin type III domain containing 3B [Source:HGNC Symbol;Acc:HGNC:24670]	protein_coding	-1.51698	0.000573702
ENSG00000217128	FNIP1	folliculin interacting protein 1 [Source:HGNC Symbol;Acc:HGNC:29418]	protein_coding	-1.57698	0.00196816
ENSG00000052795	FNIP2	folliculin interacting protein 2 [Source:HGNC Symbol;Acc:HGNC:29280]	protein_coding	-1.58853	0.000197939
ENSG00000125740	FOSB	FosB proto-oncogene, AP-1 transcription factor subunit [Source:HGNC Symbol;Acc:HGNC:3797]	protein_coding	-2.24523	0.00121724
ENSG00000075426	FOSL2	FOS like 2, AP-1 transcription factor subunit [Source:HGNC Symbol;Acc:HGNC:3798]	protein_coding	-2.84386	4.65088e-10
ENSG00000118689	FOXO3	forkhead box O3 [Source:HGNC Symbol;Acc:HGNC:3821]	protein_coding	-2.10804	2.47274e-10
ENSG00000254685	FPGT	fucose-1-phosphate guanylyltransferase [Source:HGNC Symbol;Acc:HGNC:3825]	protein_coding	1.68073	8.59212e-05
ENSG00000171051	FPR1	formyl peptide receptor 1 [Source:HGNC Symbol;Acc:HGNC:3826]	protein_coding	-1.52268	0.010077
ENSG00000167996	FTH1	ferritin heavy chain 1 [Source:HGNC Symbol;Acc:HGNC:3976]	protein_coding	-1.86019	6.2733e-06
ENSG00000223361	FTH1P10	ferritin heavy chain 1 pseudogene 10 [Source:HGNC Symbol;Acc:HGNC:3980]	transcribed_processed_pseudogene	-2.11562	4.06288e-05
ENSG00000234975	FTH1P2	ferritin heavy chain 1 pseudogene 2 [Source:HGNC Symbol;Acc:HGNC:3989]	processed_pseudogene	-2.09596	0.000320426
ENSG00000087086	FTL	ferritin light chain [Source:HGNC Symbol;Acc:HGNC:3999]	protein_coding	-1.49057	0.0022827
ENSG00000140564	FURIN	furin, paired basic amino acid cleaving enzyme [Source:HGNC Symbol;Acc:HGNC:8568]	protein_coding	-1.75278	0.000208877
ENSG00000172728	FUT10	fucosyltransferase 10 [Source:HGNC Symbol;Acc:HGNC:19234]	protein_coding	1.4964	0.0249928
ENSG00000010810	FYN	FYN proto-oncogene, Src family tyrosine kinase [Source:HGNC Symbol;Acc:HGNC:4037]	protein_coding	-1.50301	0.000581347
ENSG00000122068	FYTTD1	forty-two-three domain containing 1 [Source:HGNC Symbol;Acc:HGNC:25407]	protein_coding	-1.64494	0.000111757
ENSG00000123689	G0S2	G0/G1 switch 2 [Source:HGNC Symbol;Acc:HGNC:30229]	protein_coding	-3.24284	0.000166362
ENSG00000033327	GAB2	GRB2 associated binding protein 2 [Source:HGNC Symbol;Acc:HGNC:14458]	protein_coding	-2.09556	6.99773e-07
ENSG00000139112	GABARAPL1	GABA type A receptor associated protein like 1 [Source:HGNC Symbol;Acc:HGNC:4068]	protein_coding	-2.70155	1.05376e-07
ENSG00000116717	GADD45A	growth arrest and DNA damage inducible alpha [Source:HGNC Symbol;Acc:HGNC:4095]	protein_coding	-2.43572	1.29707e-05
ENSG00000099860	GADD45B	growth arrest and DNA damage inducible beta [Source:HGNC Symbol;Acc:HGNC:4096]	protein_coding	-1.85579	0.0068224
ENSG00000178234	GALNT11	polypeptide N-acetylgalactosaminyltransferase 11 [Source:HGNC Symbol;Acc:HGNC:19875]	protein_coding	-1.66749	4.54432e-05
ENSG00000115339	GALNT3	polypeptide N-acetylgalactosaminyltransferase 3 [Source:HGNC Symbol;Acc:HGNC:4125]	protein_coding	-1.85034	3.82101e-07
ENSG00000175857	GAPT	GRB2-binding adaptor protein, transmembrane [Source:HGNC Symbol;Acc:HGNC:26588]	protein_coding	1.74838	0.000284667
ENSG00000139354	GAS2L3	growth arrest specific 2 like 3 [Source:HGNC Symbol;Acc:HGNC:27475]	protein_coding	-2.80067	9.29251e-06
ENSG00000179562	GCC1	GRIP and coiled-coil domain containing 1 [Source:HGNC Symbol;Acc:HGNC:19095]	protein_coding	-1.5455	0.000493533
ENSG00000001084	GCLC	glutamate-cysteine ligase catalytic subunit [Source:HGNC Symbol;Acc:HGNC:4311]	protein_coding	-1.51348	0.000309206
ENSG00000111846	GCNT2	glucosaminyl (N-acetyl) transferase 2, I-branching enzyme (I blood group) [Source:HGNC Symbol;Acc:HGNC:4204]	protein_coding	1.91353	3.54395e-05
ENSG00000174500	GCSAM	germinal center associated signaling and motility [Source:HGNC Symbol;Acc:HGNC:20253]	protein_coding	1.87712	0.00043602
ENSG00000135414	GDF11	growth differentiation factor 11 [Source:HGNC Symbol;Acc:HGNC:4216]	protein_coding	1.55354	0.000588089
ENSG00000082516	GEMIN5	gem nuclear organelle associated protein 5 [Source:HGNC Symbol;Acc:HGNC:20043]	protein_coding	1.5322	1.72617e-05
ENSG00000152147	GEMIN6	gem nuclear organelle associated protein 6 [Source:HGNC Symbol;Acc:HGNC:20044]	protein_coding	1.64366	4.86456e-05
ENSG00000145990	GFOD1	glucose-fructose oxidoreductase domain containing 1 [Source:HGNC Symbol;Acc:HGNC:21096]	protein_coding	-1.66551	2.78296e-05
ENSG00000141098	GFOD2	glucose-fructose oxidoreductase domain containing 2 [Source:HGNC Symbol;Acc:HGNC:28159]	protein_coding	1.51878	0.00403213
ENSG00000240288	GHRLOS	ghrelin opposite strand/antisense RNA [Source:HGNC Symbol;Acc:HGNC:33885]	antisense	1.5282	0.00665625
ENSG00000213203	GIMAP1	GTPase, IMAP family member 1 [Source:HGNC Symbol;Acc:HGNC:23237]	protein_coding	1.80874	1.02242e-05
ENSG00000133574	GIMAP4	GTPase, IMAP family member 4 [Source:HGNC Symbol;Acc:HGNC:21872]	protein_coding	2.06474	3.27795e-06
ENSG00000196329	GIMAP5	GTPase, IMAP family member 5 [Source:HGNC Symbol;Acc:HGNC:18005]	protein_coding	2.58836	3.10165e-11
ENSG00000133561	GIMAP6	GTPase, IMAP family member 6 [Source:HGNC Symbol;Acc:HGNC:21918]	protein_coding	1.91727	5.20473e-07
ENSG00000179144	GIMAP7	GTPase, IMAP family member 7 [Source:HGNC Symbol;Acc:HGNC:22404]	protein_coding	2.13133	4.31096e-08
ENSG00000171115	GIMAP8	GTPase, IMAP family member 8 [Source:HGNC Symbol;Acc:HGNC:21792]	protein_coding	2.29808	6.83699e-07
ENSG00000175066	GK5	glycerol kinase 5 (putative) [Source:HGNC Symbol;Acc:HGNC:28635]	protein_coding	-1.80492	1.84856e-07
ENSG00000139433	GLTP	glycolipid transfer protein [Source:HGNC Symbol;Acc:HGNC:24867]	protein_coding	-1.50087	0.00030457
ENSG00000135821	GLUL	glutamate-ammonia ligase [Source:HGNC Symbol;Acc:HGNC:4341]	protein_coding	-1.49382	0.00664828
ENSG00000250903	GMDS-AS1	GMDS antisense RNA 1 (head to head) [Source:HGNC Symbol;Acc:HGNC:48993]	lincRNA	1.55069	0.000104589
ENSG00000112312	GMNN	geminin, DNA replication inhibitor [Source:HGNC Symbol;Acc:HGNC:17493]	protein_coding	-1.86546	3.71286e-05
ENSG00000146535	GNA12	G protein subunit alpha 12 [Source:HGNC Symbol;Acc:HGNC:4380]	protein_coding	-1.6955	0.000154233
ENSG00000120063	GNA13	G protein subunit alpha 13 [Source:HGNC Symbol;Acc:HGNC:4381]	protein_coding	-2.07439	5.17836e-07
ENSG00000060558	GNA15	G protein subunit alpha 15 [Source:HGNC Symbol;Acc:HGNC:4383]	protein_coding	-1.93487	3.49478e-05
ENSG00000065135	GNAI3	G protein subunit alpha i3 [Source:HGNC Symbol;Acc:HGNC:4387]	protein_coding	-1.51513	0.00139066
ENSG00000186469	GNG2	G protein subunit gamma 2 [Source:HGNC Symbol;Acc:HGNC:4404]	protein_coding	-1.68026	6.49238e-06
ENSG00000174021	GNG5	G protein subunit gamma 5 [Source:HGNC Symbol;Acc:HGNC:4408]	protein_coding	-1.53465	0.000575823
ENSG00000204590	GNL1	G protein nucleolar 1 (putative) [Source:HGNC Symbol;Acc:HGNC:4413]	protein_coding	-1.50289	0.00091327
ENSG00000134697	GNL2	G protein nucleolar 2 [Source:HGNC Symbol;Acc:HGNC:29925]	protein_coding	-1.57722	0.000207588
ENSG00000115523	GNLY	granulysin [Source:HGNC Symbol;Acc:HGNC:4414]	protein_coding	-1.49071	0.0511571
ENSG00000173905	GOLIM4	golgi integral membrane protein 4 [Source:HGNC Symbol;Acc:HGNC:15448]	protein_coding	-1.85012	3.24036e-08
ENSG00000135052	GOLM1	golgi membrane protein 1 [Source:HGNC Symbol;Acc:HGNC:15451]	protein_coding	-1.51065	0.00227758
ENSG00000143457	GOLPH3L	golgi phosphoprotein 3 like [Source:HGNC Symbol;Acc:HGNC:24882]	protein_coding	1.67922	0.0002195
ENSG00000138678	GPAT3	glycerol-3-phosphate acyltransferase 3 [Source:HGNC Symbol;Acc:HGNC:28157]	protein_coding	-1.55625	0.00178165
ENSG00000198746	GPATCH3	G-patch domain containing 3 [Source:HGNC Symbol;Acc:HGNC:25720]	protein_coding	-1.52446	0.000296114
ENSG00000125772	GPCPD1	glycerophosphocholine phosphodiesterase 1 [Source:HGNC Symbol;Acc:HGNC:26957]	protein_coding	-1.74288	0.000242939
ENSG00000183484	GPR132	G protein-coupled receptor 132 [Source:HGNC Symbol;Acc:HGNC:17482]	protein_coding	-2.08011	1.57887e-05
ENSG00000154165	GPR15	G protein-coupled receptor 15 [Source:HGNC Symbol;Acc:HGNC:4469]	protein_coding	1.7327	0.0339875
ENSG00000163328	GPR155	G protein-coupled receptor 155 [Source:HGNC Symbol;Acc:HGNC:22951]	protein_coding	1.5622	6.5771e-06
ENSG00000174946	GPR171	G protein-coupled receptor 171 [Source:HGNC Symbol;Acc:HGNC:30057]	protein_coding	1.63655	0.00513052
ENSG00000169508	GPR183	G protein-coupled receptor 183 [Source:HGNC Symbol;Acc:HGNC:3128]	protein_coding	-1.93148	0.000445353
ENSG00000161835	GRASP	general receptor for phosphoinositides 1 associated scaffold protein [Source:HGNC Symbol;Acc:HGNC:18707]	protein_coding	-3.37671	3.75606e-08
ENSG00000229180	GS1-124K5.11		lincRNA	1.53339	0.0585747
ENSG00000073605	GSDMB	gasdermin B [Source:HGNC Symbol;Acc:HGNC:23690]	protein_coding	1.53851	0.00589471
ENSG00000103342	GSPT1	G1 to S phase transition 1 [Source:HGNC Symbol;Acc:HGNC:4621]	protein_coding	-1.51271	0.00192693
ENSG00000148834	GSTO1	glutathione S-transferase omega 1 [Source:HGNC Symbol;Acc:HGNC:13312]	protein_coding	-1.64048	0.000489371
ENSG00000100226	GTPBP1	GTP binding protein 1 [Source:HGNC Symbol;Acc:HGNC:4669]	protein_coding	-1.76768	8.53253e-05
ENSG00000254838	GVINP1	GTPase, very large interferon inducible pseudogene 1 [Source:HGNC Symbol;Acc:HGNC:25813]	transcribed_unprocessed_pseudogene	1.6485	0.000143646
ENSG00000125812	GZF1	GDNF inducible zinc finger protein 1 [Source:HGNC Symbol;Acc:HGNC:15808]	protein_coding	-2.54499	5.56087e-09
ENSG00000100453	GZMB	granzyme B [Source:HGNC Symbol;Acc:HGNC:4709]	protein_coding	-2.07363	9.32138e-06
ENSG00000100450	GZMH	granzyme H [Source:HGNC Symbol;Acc:HGNC:4710]	protein_coding	-1.63309	0.0238338
ENSG00000132475	H3F3B	H3 histone, family 3B [Source:HGNC Symbol;Acc:HGNC:4765]	protein_coding	-1.5607	0.00125668
ENSG00000137814	HAUS2	HAUS augmin like complex subunit 2 [Source:HGNC Symbol;Acc:HGNC:25530]	protein_coding	-1.57575	0.000124151
ENSG00000214367	HAUS3	HAUS augmin like complex subunit 3 [Source:HGNC Symbol;Acc:HGNC:28719]	protein_coding	-1.91999	6.70987e-06
ENSG00000131351	HAUS8	HAUS augmin like complex subunit 8 [Source:HGNC Symbol;Acc:HGNC:30532]	protein_coding	-1.57387	0.000451586
ENSG00000135077	HAVCR2	hepatitis A virus cellular receptor 2 [Source:HGNC Symbol;Acc:HGNC:18437]	protein_coding	-2.08089	1.28504e-06
ENSG00000188536	HBA2	hemoglobin subunit alpha 2 [Source:HGNC Symbol;Acc:HGNC:4824]	protein_coding	-3.67953	0.0576412
ENSG00000113070	HBEGF	heparin binding EGF like growth factor [Source:HGNC Symbol;Acc:HGNC:3059]	protein_coding	-1.58104	0.0707752
ENSG00000105856	HBP1	HMG-box transcription factor 1 [Source:HGNC Symbol;Acc:HGNC:23200]	protein_coding	-1.69155	0.000110633
ENSG00000182782	HCAR2	hydroxycarboxylic acid receptor 2 [Source:HGNC Symbol;Acc:HGNC:24827]	protein_coding	-2.56523	0.000814049
ENSG00000255398	HCAR3	hydroxycarboxylic acid receptor 3 [Source:HGNC Symbol;Acc:HGNC:16824]	protein_coding	-2.40793	0.00136432
ENSG00000206344	HCG27	HLA complex group 27 (non-protein coding) [Source:HGNC Symbol;Acc:HGNC:27366]	protein_coding	1.67634	1.00633e-05
ENSG00000112406	HECA	hdc homolog, cell cycle regulator [Source:HGNC Symbol;Acc:HGNC:21041]	protein_coding	-1.59923	0.000298486
ENSG00000127311	HELB	DNA helicase B [Source:HGNC Symbol;Acc:HGNC:17196]	protein_coding	1.54128	5.02873e-05
ENSG00000051108	HERPUD1	homocysteine inducible ER protein with ubiquitin like domain 1 [Source:HGNC Symbol;Acc:HGNC:13744]	protein_coding	-2.23165	2.79544e-08
ENSG00000049860	HEXB	hexosaminidase subunit beta [Source:HGNC Symbol;Acc:HGNC:4879]	protein_coding	-1.52463	0.00112498
ENSG00000019991	HGF	hepatocyte growth factor [Source:HGNC Symbol;Acc:HGNC:4893]	protein_coding	1.57798	0.000672001
ENSG00000177374	HIC1	hypermethylated in cancer 1 [Source:HGNC Symbol;Acc:HGNC:4909]	protein_coding	-1.9321	0.000285207
ENSG00000100644	HIF1A	hypoxia inducible factor 1 alpha subunit [Source:HGNC Symbol;Acc:HGNC:4910]	protein_coding	-2.15635	3.02611e-06
ENSG00000278463	HIST1H2AB	histone cluster 1, H2ab [Source:HGNC Symbol;Acc:HGNC:4734]	protein_coding	-1.7196	0.0462113
ENSG00000275714	HIST1H3A	histone cluster 1, H3a [Source:HGNC Symbol;Acc:HGNC:4766]	protein_coding	-1.5866	0.0201526
ENSG00000274267	HIST1H3B	histone cluster 1, H3b [Source:HGNC Symbol;Acc:HGNC:4776]	protein_coding	-1.88391	0.00237572
ENSG00000278637	HIST1H4A	histone cluster 1, H4a [Source:HGNC Symbol;Acc:HGNC:4781]	protein_coding	-1.77141	0.00218744
ENSG00000275126	HIST1H4L	histone cluster 1, H4l [Source:HGNC Symbol;Acc:HGNC:4791]	protein_coding	1.72169	0.0054015
ENSG00000241106	HLA-DOB	major histocompatibility complex, class II, DO beta [Source:HGNC Symbol;Acc:HGNC:4937]	protein_coding	1.5921	0.00256127
ENSG00000204287	HLA-DRA	major histocompatibility complex, class II, DR alpha [Source:HGNC Symbol;Acc:HGNC:4947]	protein_coding	-1.49766	0.00350133
ENSG00000136630	HLX	H2.0 like homeobox [Source:HGNC Symbol;Acc:HGNC:4978]	protein_coding	1.69987	0.00756349
ENSG00000112972	HMGCS1	3-hydroxy-3-methylglutaryl-CoA synthase 1 [Source:HGNC Symbol;Acc:HGNC:5007]	protein_coding	-1.70952	4.53489e-05
ENSG00000100281	HMGXB4	HMG-box containing 4 [Source:HGNC Symbol;Acc:HGNC:5003]	protein_coding	-1.63684	7.42537e-05
ENSG00000100292	HMOX1	heme oxygenase 1 [Source:HGNC Symbol;Acc:HGNC:5013]	protein_coding	-1.62636	0.0268237
ENSG00000206053	HN1L	hematological and neurological expressed 1 like [Source:HGNC Symbol;Acc:HGNC:14137]	protein_coding	1.72379	1.6841e-07
ENSG00000215271	HOMEZ	homeobox and leucine zipper encoding [Source:HGNC Symbol;Acc:HGNC:20164]	protein_coding	1.95962	2.93768e-07
ENSG00000136720	HS6ST1	heparan sulfate 6-O-sulfotransferase 1 [Source:HGNC Symbol;Acc:HGNC:5201]	protein_coding	-1.58017	0.000204191
ENSG00000080824	HSP90AA1	heat shock protein 90 alpha family class A member 1 [Source:HGNC Symbol;Acc:HGNC:5253]	protein_coding	-1.55179	0.00205806
ENSG00000166598	HSP90B1	heat shock protein 90 beta family member 1 [Source:HGNC Symbol;Acc:HGNC:12028]	protein_coding	-1.73253	0.000165459
ENSG00000155304	HSPA13	heat shock protein family A (Hsp70) member 13 [Source:HGNC Symbol;Acc:HGNC:11375]	protein_coding	-1.74223	0.000647468
ENSG00000204388	HSPA1B	heat shock protein family A (Hsp70) member 1B [Source:HGNC Symbol;Acc:HGNC:5233]	protein_coding	-5.26544	0.000336151
ENSG00000044574	HSPA5	heat shock protein family A (Hsp70) member 5 [Source:HGNC Symbol;Acc:HGNC:5238]	protein_coding	-3.82366	5.08017e-10
ENSG00000113013	HSPA9	heat shock protein family A (Hsp70) member 9 [Source:HGNC Symbol;Acc:HGNC:5244]	protein_coding	-1.66442	4.59495e-05
ENSG00000120694	HSPH1	heat shock protein family H (Hsp110) member 1 [Source:HGNC Symbol;Acc:HGNC:16969]	protein_coding	-2.65388	4.92375e-06
ENSG00000149428	HYOU1	hypoxia up-regulated 1 [Source:HGNC Symbol;Acc:HGNC:16931]	protein_coding	-1.58457	3.38845e-05
ENSG00000181873	IBA57	IBA57 homolog, iron-sulfur cluster assembly [Source:HGNC Symbol;Acc:HGNC:27302]	protein_coding	-1.51062	0.010957
ENSG00000090339	ICAM1	intercellular adhesion molecule 1 [Source:HGNC Symbol;Acc:HGNC:5344]	protein_coding	-2.11027	1.17702e-06
ENSG00000115738	ID2	inhibitor of DNA binding 2, HLH protein [Source:HGNC Symbol;Acc:HGNC:5361]	protein_coding	-1.74799	0.000268392
ENSG00000067064	IDI1	isopentenyl-diphosphate delta isomerase 1 [Source:HGNC Symbol;Acc:HGNC:5387]	protein_coding	-2.4957	8.58989e-10
ENSG00000160888	IER2	immediate early response 2 [Source:HGNC Symbol;Acc:HGNC:28871]	protein_coding	-1.55755	0.0260874
ENSG00000137331	IER3	immediate early response 3 [Source:HGNC Symbol;Acc:HGNC:5392]	protein_coding	-3.20086	8.67034e-07
ENSG00000162783	IER5	immediate early response 5 [Source:HGNC Symbol;Acc:HGNC:5393]	protein_coding	-1.71032	0.00956868
ENSG00000216490	IFI30	IFI30, lysosomal thiol reductase [Source:HGNC Symbol;Acc:HGNC:5398]	protein_coding	-1.77684	0.00573582
ENSG00000255733	IFNG-AS1	IFNG antisense RNA 1 [Source:HGNC Symbol;Acc:HGNC:43910]	antisense	1.98749	9.11103e-05
ENSG00000027697	IFNGR1	interferon gamma receptor 1 [Source:HGNC Symbol;Acc:HGNC:5439]	protein_coding	-1.843	8.10332e-05
ENSG00000006652	IFRD1	interferon related developmental regulator 1 [Source:HGNC Symbol;Acc:HGNC:5456]	protein_coding	-1.92389	0.00019094
ENSG00000163453	IGFBP7	insulin like growth factor binding protein 7 [Source:HGNC Symbol;Acc:HGNC:5476]	protein_coding	-1.56869	0.000489764
ENSG00000182700	IGIP	IgA inducing protein [Source:HGNC Symbol;Acc:HGNC:33847]	protein_coding	1.81045	8.33863e-07
ENSG00000081985	IL12RB2	interleukin 12 receptor subunit beta 2 [Source:HGNC Symbol;Acc:HGNC:5972]	protein_coding	-1.74248	0.000215975
ENSG00000125538	IL1B	interleukin 1 beta [Source:HGNC Symbol;Acc:HGNC:5992]	protein_coding	-1.78266	0.0295668
ENSG00000115594	IL1R1	interleukin 1 receptor type 1 [Source:HGNC Symbol;Acc:HGNC:5993]	protein_coding	-3.85612	3.46752e-07
ENSG00000115590	IL1R2	interleukin 1 receptor type 2 [Source:HGNC Symbol;Acc:HGNC:5994]	protein_coding	-3.01977	2.05279e-05
ENSG00000196083	IL1RAP	interleukin 1 receptor accessory protein [Source:HGNC Symbol;Acc:HGNC:5995]	protein_coding	-1.64858	0.00170415
ENSG00000103522	IL21R	interleukin 21 receptor [Source:HGNC Symbol;Acc:HGNC:6006]	protein_coding	-1.54766	0.00347958
ENSG00000134460	IL2RA	interleukin 2 receptor subunit alpha [Source:HGNC Symbol;Acc:HGNC:6008]	protein_coding	1.67865	0.00010124
ENSG00000100385	IL2RB	interleukin 2 receptor subunit beta [Source:HGNC Symbol;Acc:HGNC:6009]	protein_coding	-1.64949	0.00104097
ENSG00000104331	IMPAD1	inositol monophosphatase domain containing 1 [Source:HGNC Symbol;Acc:HGNC:26019]	protein_coding	-1.54181	0.000464434
ENSG00000071243	ING3	inhibitor of growth family member 3 [Source:HGNC Symbol;Acc:HGNC:14587]	protein_coding	-1.91568	4.17377e-05
ENSG00000153391	INO80C	INO80 complex subunit C [Source:HGNC Symbol;Acc:HGNC:26994]	protein_coding	-1.64062	6.51936e-05
ENSG00000186480	INSIG1	insulin induced gene 1 [Source:HGNC Symbol;Acc:HGNC:6083]	protein_coding	-2.08138	1.81473e-06
ENSG00000074706	IPCEF1	interaction protein for cytohesin exchange factors 1 [Source:HGNC Symbol;Acc:HGNC:21204]	protein_coding	1.50145	0.000178806
ENSG00000134070	IRAK2	interleukin 1 receptor associated kinase 2 [Source:HGNC Symbol;Acc:HGNC:6113]	protein_coding	-1.63838	0.00134927
ENSG00000168264	IRF2BP2	interferon regulatory factor 2 binding protein 2 [Source:HGNC Symbol;Acc:HGNC:21729]	protein_coding	-1.5667	0.000471842
ENSG00000185950	IRS2	insulin receptor substrate 2 [Source:HGNC Symbol;Acc:HGNC:6126]	protein_coding	-2.376	3.07672e-08
ENSG00000135070	ISCA1	iron-sulfur cluster assembly 1 [Source:HGNC Symbol;Acc:HGNC:28660]	protein_coding	-1.86244	1.46175e-06
ENSG00000148841	ITPRIP	inositol 1,4,5-trisphosphate receptor interacting protein [Source:HGNC Symbol;Acc:HGNC:29370]	protein_coding	-2.3648	6.08152e-11
ENSG00000116679	IVNS1ABP	influenza virus NS1A binding protein [Source:HGNC Symbol;Acc:HGNC:16951]	protein_coding	-1.83884	0.00011059
ENSG00000101384	JAG1	jagged 1 [Source:HGNC Symbol;Acc:HGNC:6188]	protein_coding	-2.77466	3.82396e-08
ENSG00000008083	JARID2	jumonji and AT-rich interaction domain containing 2 [Source:HGNC Symbol;Acc:HGNC:6196]	protein_coding	-1.78461	7.12103e-06
ENSG00000153814	JAZF1	JAZF zinc finger 1 [Source:HGNC Symbol;Acc:HGNC:28917]	protein_coding	-1.50877	0.00065489
ENSG00000140044	JDP2	Jun dimerization protein 2 [Source:HGNC Symbol;Acc:HGNC:17546]	protein_coding	-1.78511	7.38251e-05
ENSG00000171988	JMJD1C	jumonji domain containing 1C [Source:HGNC Symbol;Acc:HGNC:12313]	protein_coding	-1.63294	0.00136684
ENSG00000070495	JMJD6	arginine demethylase and lysine hydroxylase [Source:HGNC Symbol;Acc:HGNC:19355]	protein_coding	-2.22559	1.43087e-08
ENSG00000152409	JMY	junction mediating and regulatory protein, p53 cofactor [Source:HGNC Symbol;Acc:HGNC:28916]	protein_coding	-2.14582	3.94244e-07
ENSG00000100221	JOSD1	Josephin domain containing 1 [Source:HGNC Symbol;Acc:HGNC:28953]	protein_coding	-2.60871	5.06564e-10
ENSG00000177606	JUN	Jun proto-oncogene, AP-1 transcription factor subunit [Source:HGNC Symbol;Acc:HGNC:6204]	protein_coding	-3.19267	0.000863404
ENSG00000171223	JUNB	JunB proto-oncogene, AP-1 transcription factor subunit [Source:HGNC Symbol;Acc:HGNC:6205]	protein_coding	-1.96079	0.000517991
ENSG00000130522	JUND	JunD proto-oncogene, AP-1 transcription factor subunit [Source:HGNC Symbol;Acc:HGNC:6206]	protein_coding	-2.03294	2.91277e-05
ENSG00000139620	KANSL2	KAT8 regulatory NSL complex subunit 2 [Source:HGNC Symbol;Acc:HGNC:26024]	protein_coding	-1.78749	9.83732e-07
ENSG00000172977	KAT5	lysine acetyltransferase 5 [Source:HGNC Symbol;Acc:HGNC:5275]	protein_coding	-1.67962	4.19648e-06
ENSG00000170852	KBTBD2	kelch repeat and BTB domain containing 2 [Source:HGNC Symbol;Acc:HGNC:21751]	protein_coding	-1.76608	3.74566e-05
ENSG00000163376	KBTBD8	kelch repeat and BTB domain containing 8 [Source:HGNC Symbol;Acc:HGNC:30691]	protein_coding	-1.77495	0.000434418
ENSG00000110906	KCTD10	potassium channel tetramerization domain containing 10 [Source:HGNC Symbol;Acc:HGNC:23236]	protein_coding	-1.49621	4.6047e-05
ENSG00000132510	KDM6B	lysine demethylase 6B [Source:HGNC Symbol;Acc:HGNC:29012]	protein_coding	-1.76873	0.00774538
ENSG00000235750	KIAA0040	KIAA0040 [Source:HGNC Symbol;Acc:HGNC:28950]	protein_coding	1.81196	2.87618e-06
ENSG00000162929	KIAA1841	KIAA1841 [Source:HGNC Symbol;Acc:HGNC:29387]	protein_coding	1.49869	0.00131549
ENSG00000054523	KIF1B	kinesin family member 1B [Source:HGNC Symbol;Acc:HGNC:16636]	protein_coding	-1.51196	0.000403864
ENSG00000155090	KLF10	Kruppel like factor 10 [Source:HGNC Symbol;Acc:HGNC:11810]	protein_coding	-1.57566	0.00483375
ENSG00000172059	KLF11	Kruppel like factor 11 [Source:HGNC Symbol;Acc:HGNC:11811]	protein_coding	-1.77926	4.41633e-05
ENSG00000109787	KLF3	Kruppel like factor 3 [Source:HGNC Symbol;Acc:HGNC:16516]	protein_coding	-1.5514	0.00115414
ENSG00000067082	KLF6	Kruppel like factor 6 [Source:HGNC Symbol;Acc:HGNC:2235]	protein_coding	-1.78406	0.00138351
ENSG00000119138	KLF9	Kruppel like factor 9 [Source:HGNC Symbol;Acc:HGNC:1123]	protein_coding	-1.58502	0.000569018
ENSG00000172578	KLHL6	kelch like family member 6 [Source:HGNC Symbol;Acc:HGNC:18653]	protein_coding	1.50272	3.56104e-05
ENSG00000111796	KLRB1	killer cell lectin like receptor B1 [Source:HGNC Symbol;Acc:HGNC:6373]	protein_coding	-1.53107	0.00839867
ENSG00000150045	KLRF1	killer cell lectin like receptor F1 [Source:HGNC Symbol;Acc:HGNC:13342]	protein_coding	-1.59345	0.0113504
ENSG00000137812	KNL1	kinetochore scaffold 1 [Source:HGNC Symbol;Acc:HGNC:24054]	protein_coding	-1.6393	0.000368246
ENSG00000103550	KNOP1	lysine rich nucleolar protein 1 [Source:HGNC Symbol;Acc:HGNC:34404]	protein_coding	1.50727	7.57251e-05
ENSG00000182481	KPNA2	karyopherin subunit alpha 2 [Source:HGNC Symbol;Acc:HGNC:6395]	protein_coding	-2.04622	8.02199e-08
ENSG00000172086	KRCC1	lysine rich coiled-coil 1 [Source:HGNC Symbol;Acc:HGNC:28039]	protein_coding	1.49892	0.0073733
ENSG00000248971	KRT8P46	keratin 8 pseudogene 46 [Source:HGNC Symbol;Acc:HGNC:39880]	processed_pseudogene	-1.59502	0.000465702
ENSG00000115919	KYNU	kynureninase [Source:HGNC Symbol;Acc:HGNC:6469]	protein_coding	-1.71077	0.00141356
ENSG00000147592	LACTB2	lactamase beta 2 [Source:HGNC Symbol;Acc:HGNC:18512]	protein_coding	1.51856	0.00155639
ENSG00000196878	LAMB3	laminin subunit beta 3 [Source:HGNC Symbol;Acc:HGNC:6490]	protein_coding	-3.40826	6.05751e-06
ENSG00000132434	LANCL2	LanC like 2 [Source:HGNC Symbol;Acc:HGNC:6509]	protein_coding	-2.01979	2.50935e-07
ENSG00000068697	LAPTM4A	lysosomal protein transmembrane 4 alpha [Source:HGNC Symbol;Acc:HGNC:6924]	protein_coding	-1.70864	7.82481e-05
ENSG00000162511	LAPTM5	lysosomal protein transmembrane 5 [Source:HGNC Symbol;Acc:HGNC:29612]	protein_coding	-1.67984	2.40443e-05
ENSG00000150457	LATS2	large tumor suppressor kinase 2 [Source:HGNC Symbol;Acc:HGNC:6515]	protein_coding	-2.10412	9.49837e-10
ENSG00000134333	LDHA	lactate dehydrogenase A [Source:HGNC Symbol;Acc:HGNC:6535]	protein_coding	-1.60487	0.000575804
ENSG00000130164	LDLR	low density lipoprotein receptor [Source:HGNC Symbol;Acc:HGNC:6547]	protein_coding	-2.20647	4.47797e-07
ENSG00000179241	LDLRAD3	low density lipoprotein receptor class A domain containing 3 [Source:HGNC Symbol;Acc:HGNC:27046]	protein_coding	-1.57229	0.000580719
ENSG00000157978	LDLRAP1	low density lipoprotein receptor adaptor protein 1 [Source:HGNC Symbol;Acc:HGNC:18640]	protein_coding	1.50296	0.00266514
ENSG00000188636	LDOC1L	leucine zipper down-regulated in cancer 1 like [Source:HGNC Symbol;Acc:HGNC:13343]	protein_coding	-1.60301	3.59709e-05
ENSG00000138795	LEF1	lymphoid enhancer binding factor 1 [Source:HGNC Symbol;Acc:HGNC:6551]	protein_coding	1.56155	0.000719272
ENSG00000131981	LGALS3	galectin 3 [Source:HGNC Symbol;Acc:HGNC:6563]	protein_coding	-1.88689	1.32111e-05
ENSG00000100600	LGMN	legumain [Source:HGNC Symbol;Acc:HGNC:9472]	protein_coding	-1.51497	0.00540686
ENSG00000133067	LGR6	leucine rich repeat containing G protein-coupled receptor 6 [Source:HGNC Symbol;Acc:HGNC:19719]	protein_coding	-1.59283	0.0231366
ENSG00000145685	LHFPL2	lipoma HMGIC fusion partner-like 2 [Source:HGNC Symbol;Acc:HGNC:6588]	protein_coding	-1.6201	0.0523065
ENSG00000214894	LINC00243	long intergenic non-protein coding RNA 243 [Source:HGNC Symbol;Acc:HGNC:30956]	lincRNA	2.07472	9.66306e-05
ENSG00000236790	LINC00299	long intergenic non-protein coding RNA 299 [Source:HGNC Symbol;Acc:HGNC:27940]	lincRNA	-1.62005	0.00386313
ENSG00000235532	LINC00402	long intergenic non-protein coding RNA 402 [Source:HGNC Symbol;Acc:HGNC:42732]	lincRNA	2.03766	4.70843e-06
ENSG00000238121	LINC00426	long intergenic non-protein coding RNA 426 [Source:HGNC Symbol;Acc:HGNC:42761]	lincRNA	1.59251	6.73877e-05
ENSG00000237945	LINC00649	long intergenic non-protein coding RNA 649 [Source:HGNC Symbol;Acc:HGNC:44305]	antisense	1.67279	0.000516713
ENSG00000261824	LINC00662	long intergenic non-protein coding RNA 662 [Source:HGNC Symbol;Acc:HGNC:27122]	lincRNA	1.89954	3.84013e-10
ENSG00000245164	LINC00861	long intergenic non-protein coding RNA 861 [Source:HGNC Symbol;Acc:HGNC:45133]	lincRNA	2.50566	2.64254e-09
ENSG00000228784	LINC00954	long intergenic non-protein coding RNA 954 [Source:HGNC Symbol;Acc:HGNC:48668]	lincRNA	1.57959	0.000183382
ENSG00000274020	LINC01138	long intergenic non-protein coding RNA 1138 [Source:HGNC Symbol;Acc:HGNC:49454]	lincRNA	1.53422	0.000318011
ENSG00000245937	LINC01184	long intergenic non-protein coding RNA 1184 [Source:HGNC Symbol;Acc:HGNC:49565]	lincRNA	1.52556	6.72213e-05
ENSG00000280734	LINC01232	long intergenic non-protein coding RNA 1232 [Source:HGNC Symbol;Acc:HGNC:49755]	processed_transcript	2.06832	4.22272e-08
ENSG00000261326	LINC01355	long intergenic non-protein coding RNA 1355 [Source:HGNC Symbol;Acc:HGNC:50584]	lincRNA	3.09305	8.93316e-09
ENSG00000238113	LINC01410	long intergenic non-protein coding RNA 1410 [Source:HGNC Symbol;Acc:HGNC:50702]	lincRNA	2.43829	6.8063e-07
ENSG00000246223	LINC01550	long intergenic non-protein coding RNA 1550 [Source:HGNC Symbol;Acc:HGNC:20111]	lincRNA	1.9472	4.96154e-06
ENSG00000257242	LINC01619	long intergenic non-protein coding RNA 1619 [Source:HGNC Symbol;Acc:HGNC:27409]	processed_transcript	-1.57748	0.0213238
ENSG00000231721	LINC-PINT	long intergenic non-protein coding RNA, p53 induced transcript [Source:HGNC Symbol;Acc:HGNC:26885]	antisense	-1.76259	0.000130677
ENSG00000189067	LITAF	lipopolysaccharide induced TNF factor [Source:HGNC Symbol;Acc:HGNC:16841]	protein_coding	-1.82633	1.95049e-07
ENSG00000160789	LMNA	lamin A/C [Source:HGNC Symbol;Acc:HGNC:6636]	protein_coding	-2.61971	8.36197e-06
ENSG00000154359	LONRF1	LON peptidase N-terminal domain and ring finger 1 [Source:HGNC Symbol;Acc:HGNC:26302]	protein_coding	-1.51598	0.00478253
ENSG00000121931	LRIF1	ligand dependent nuclear receptor interacting factor 1 [Source:HGNC Symbol;Acc:HGNC:30299]	protein_coding	1.57011	0.000667729
ENSG00000230069	LRRC37A15P	leucine rich repeat containing 37 member A15, pseudogene [Source:HGNC Symbol;Acc:HGNC:43819]	processed_pseudogene	-1.57095	0.000935539
ENSG00000108829	LRRC59	leucine rich repeat containing 59 [Source:HGNC Symbol;Acc:HGNC:28817]	protein_coding	-1.57308	7.08818e-05
ENSG00000173114	LRRN3	leucine rich repeat neuronal 3 [Source:HGNC Symbol;Acc:HGNC:17200]	protein_coding	2.38026	0.00504314
ENSG00000161654	LSM12	LSM12 homolog [Source:HGNC Symbol;Acc:HGNC:26407]	protein_coding	-1.53046	9.50044e-05
ENSG00000248323	LUCAT1	lung cancer associated transcript 1 (non-protein coding) [Source:HGNC Symbol;Acc:HGNC:48498]	lincRNA	-2.4444	0.000602916
ENSG00000254087	LYN	LYN proto-oncogene, Src family tyrosine kinase [Source:HGNC Symbol;Acc:HGNC:6735]	protein_coding	-1.62762	4.19971e-05
ENSG00000176018	LYSMD3	LysM domain containing 3 [Source:HGNC Symbol;Acc:HGNC:26969]	protein_coding	-1.5065	0.012816
ENSG00000183060	LYSMD4	LysM domain containing 4 [Source:HGNC Symbol;Acc:HGNC:26571]	protein_coding	1.57494	6.37968e-06
ENSG00000088899	LZTS3	leucine zipper tumor suppressor family member 3 [Source:HGNC Symbol;Acc:HGNC:30139]	protein_coding	-2.06023	0.000108553
ENSG00000204103	MAFB	MAF bZIP transcription factor B [Source:HGNC Symbol;Acc:HGNC:6408]	protein_coding	-2.55054	3.42939e-05
ENSG00000185022	MAFF	MAF bZIP transcription factor F [Source:HGNC Symbol;Acc:HGNC:6780]	protein_coding	-3.54396	2.07882e-10
ENSG00000111885	MAN1A1	mannosidase alpha class 1A member 1 [Source:HGNC Symbol;Acc:HGNC:6821]	protein_coding	-1.66827	2.32321e-06
ENSG00000261366	MANEA-AS1	MANEA antisense RNA 1 (head to head) [Source:HGNC Symbol;Acc:HGNC:43732]	antisense	1.60724	0.0010205
ENSG00000145050	MANF	mesencephalic astrocyte derived neurotrophic factor [Source:HGNC Symbol;Acc:HGNC:15461]	protein_coding	-1.69566	7.10153e-05
ENSG00000140941	MAP1LC3B	microtubule associated protein 1 light chain 3 beta [Source:HGNC Symbol;Acc:HGNC:13352]	protein_coding	-1.73159	2.81241e-05
ENSG00000169967	MAP3K2	mitogen-activated protein kinase kinase kinase 2 [Source:HGNC Symbol;Acc:HGNC:6854]	protein_coding	-1.5724	0.00268675
ENSG00000107968	MAP3K8	mitogen-activated protein kinase kinase kinase 8 [Source:HGNC Symbol;Acc:HGNC:6860]	protein_coding	-2.11729	8.28307e-08
ENSG00000011566	MAP4K3	mitogen-activated protein kinase kinase kinase kinase 3 [Source:HGNC Symbol;Acc:HGNC:6865]	protein_coding	-1.62275	0.000665726
ENSG00000168175	MAPK1IP1L	mitogen-activated protein kinase 1 interacting protein 1 like [Source:HGNC Symbol;Acc:HGNC:19840]	protein_coding	-1.67468	0.000100653
ENSG00000069956	MAPK6	mitogen-activated protein kinase 6 [Source:HGNC Symbol;Acc:HGNC:6879]	protein_coding	-2.09256	3.04449e-06
ENSG00000166484	MAPK7	mitogen-activated protein kinase 7 [Source:HGNC Symbol;Acc:HGNC:6880]	protein_coding	-1.67279	0.000696292
ENSG00000107643	MAPK8	mitogen-activated protein kinase 8 [Source:HGNC Symbol;Acc:HGNC:6881]	protein_coding	-1.57421	0.00386851
ENSG00000162889	MAPKAPK2	mitogen-activated protein kinase-activated protein kinase 2 [Source:HGNC Symbol;Acc:HGNC:6887]	protein_coding	-1.70826	8.30369e-06
ENSG00000101367	MAPRE1	microtubule associated protein RP/EB family member 1 [Source:HGNC Symbol;Acc:HGNC:6890]	protein_coding	-1.72895	3.32691e-06
ENSG00000166974	MAPRE2	microtubule associated protein RP/EB family member 2 [Source:HGNC Symbol;Acc:HGNC:6891]	protein_coding	-1.54094	2.59636e-05
ENSG00000277443	MARCKS	myristoylated alanine rich protein kinase C substrate [Source:HGNC Symbol;Acc:HGNC:6759]	protein_coding	-1.52234	0.00559045
ENSG00000175130	MARCKSL1	MARCKS like 1 [Source:HGNC Symbol;Acc:HGNC:7142]	protein_coding	-1.55556	0.0182095
ENSG00000120539	MASTL	microtubule associated serine/threonine kinase like [Source:HGNC Symbol;Acc:HGNC:19042]	protein_coding	-1.68965	8.38665e-05
ENSG00000007264	MATK	megakaryocyte-associated tyrosine kinase [Source:HGNC Symbol;Acc:HGNC:6906]	protein_coding	-1.51786	0.0092827
ENSG00000143384	MCL1	BCL2 family apoptosis regulator [Source:HGNC Symbol;Acc:HGNC:6943]	protein_coding	-1.62226	9.16463e-05
ENSG00000076003	MCM6	minichromosome maintenance complex component 6 [Source:HGNC Symbol;Acc:HGNC:6949]	protein_coding	-1.88683	4.88996e-06
ENSG00000140563	MCTP2	multiple C2 and transmembrane domain containing 2 [Source:HGNC Symbol;Acc:HGNC:25636]	protein_coding	-1.53471	0.000973225
ENSG00000161920	MED11	mediator complex subunit 11 [Source:HGNC Symbol;Acc:HGNC:32687]	protein_coding	1.51373	0.000419411
ENSG00000105085	MED26	mediator complex subunit 26 [Source:HGNC Symbol;Acc:HGNC:2376]	protein_coding	-1.84562	7.21284e-07
ENSG00000164758	MED30	mediator complex subunit 30 [Source:HGNC Symbol;Acc:HGNC:23032]	protein_coding	-1.60003	0.00022064
ENSG00000248309	MEF2C-AS1	MEF2C antisense RNA 1 [Source:HGNC Symbol;Acc:HGNC:48908]	antisense	1.58316	0.00182205
ENSG00000116604	MEF2D	myocyte enhancer factor 2D [Source:HGNC Symbol;Acc:HGNC:6997]	protein_coding	-1.75829	9.97699e-05
ENSG00000176845	METRNL	meteorin like, glial cell differentiation regulator [Source:HGNC Symbol;Acc:HGNC:27584]	protein_coding	-2.40439	3.9517e-06
ENSG00000010165	METTL13	methyltransferase like 13 [Source:HGNC Symbol;Acc:HGNC:24248]	protein_coding	1.64532	3.70347e-05
ENSG00000156875	MFSD14A	major facilitator superfamily domain containing 14A [Source:HGNC Symbol;Acc:HGNC:23363]	protein_coding	-1.63651	0.000140497
ENSG00000173214	MFSD4B	major facilitator superfamily domain containing 4B [Source:HGNC Symbol;Acc:HGNC:21053]	protein_coding	1.61885	2.12701e-05
ENSG00000164073	MFSD8	major facilitator superfamily domain containing 8 [Source:HGNC Symbol;Acc:HGNC:28486]	protein_coding	1.49284	0.000267672
ENSG00000244625	MIATNB	MIAT neighbor (non-protein coding) [Source:HGNC Symbol;Acc:HGNC:50731]	lincRNA	1.54571	0.000133374
ENSG00000133808	MICALCL	MICAL C-terminal like [Source:HGNC Symbol;Acc:HGNC:25933]	protein_coding	-1.55183	0.00211375
ENSG00000167470	MIDN	midnolin [Source:HGNC Symbol;Acc:HGNC:16298]	protein_coding	-1.72868	0.00809102
ENSG00000155545	MIER3	MIER family member 3 [Source:HGNC Symbol;Acc:HGNC:26678]	protein_coding	-1.59918	0.000497872
ENSG00000229989	MIR181A1HG	MIR181A1 host gene [Source:HGNC Symbol;Acc:HGNC:48659]	lincRNA	-1.76374	0.000649977
ENSG00000186594	MIR22HG	MIR22 host gene [Source:HGNC Symbol;Acc:HGNC:28219]	lincRNA	-2.25935	2.94223e-07
ENSG00000267519	MIR24-2	microRNA 24-2 [Source:HGNC Symbol;Acc:HGNC:31608]	lincRNA	-1.94799	0.033657
ENSG00000226380	MIR29A	microRNA 29a [Source:HGNC Symbol;Acc:HGNC:31616]	lincRNA	-1.60267	0.00675957
ENSG00000268471	MIR4453	microRNA 4453 [Source:HGNC Symbol;Acc:HGNC:41892]	lincRNA	1.56308	5.47217e-05
ENSG00000279010	MIR4534	microRNA 4534 [Source:HGNC Symbol;Acc:HGNC:41692]	sense_overlapping	1.53019	0.0322625
ENSG00000236901	MIR600HG	MIR600 host gene [Source:HGNC Symbol;Acc:HGNC:23642]	sense_intronic	1.576	0.00261427
ENSG00000197182	MIRLET7BHG	MIRLET7B host gene [Source:HGNC Symbol;Acc:HGNC:37189]	lincRNA	1.60612	0.0639226
ENSG00000167842	MIS12	MIS12, kinetochore complex component [Source:HGNC Symbol;Acc:HGNC:24967]	protein_coding	-1.52486	0.00142647
ENSG00000125863	MKKS	McKusick-Kaufman syndrome [Source:HGNC Symbol;Acc:HGNC:7108]	protein_coding	1.56897	0.000332718
ENSG00000011143	MKS1	Meckel syndrome, type 1 [Source:HGNC Symbol;Acc:HGNC:7121]	protein_coding	1.51241	0.000211627
ENSG00000100427	MLC1	megalencephalic leukoencephalopathy with subcortical cysts 1 [Source:HGNC Symbol;Acc:HGNC:17082]	protein_coding	-1.94678	0.000127884
ENSG00000163563	MNDA	myeloid cell nuclear differentiation antigen [Source:HGNC Symbol;Acc:HGNC:7183]	protein_coding	1.53598	0.0176578
ENSG00000165943	MOAP1	modulator of apoptosis 1 [Source:HGNC Symbol;Acc:HGNC:16658]	protein_coding	-1.93774	4.05477e-07
ENSG00000218283	MORF4L1P1	mortality factor 4 like 1 pseudogene 1 [Source:HGNC Symbol;Acc:HGNC:20400]	processed_pseudogene	-1.48029	0.00484059
ENSG00000060762	MPC1	mitochondrial pyruvate carrier 1 [Source:HGNC Symbol;Acc:HGNC:21606]	protein_coding	-1.66001	4.32811e-05
ENSG00000171861	MRM3	mitochondrial rRNA methyltransferase 3 [Source:HGNC Symbol;Acc:HGNC:18485]	protein_coding	-1.51278	0.000352421
ENSG00000159111	MRPL10	mitochondrial ribosomal protein L10 [Source:HGNC Symbol;Acc:HGNC:14055]	protein_coding	-1.59814	5.67329e-05
ENSG00000158042	MRPL17	mitochondrial ribosomal protein L17 [Source:HGNC Symbol;Acc:HGNC:14053]	protein_coding	1.55814	3.08005e-05
ENSG00000108826	MRPL27	mitochondrial ribosomal protein L27 [Source:HGNC Symbol;Acc:HGNC:14483]	protein_coding	-1.65574	2.00579e-05
ENSG00000183617	MRPL54	mitochondrial ribosomal protein L54 [Source:HGNC Symbol;Acc:HGNC:16685]	protein_coding	-1.57018	0.00135656
ENSG00000175110	MRPS22	mitochondrial ribosomal protein S22 [Source:HGNC Symbol;Acc:HGNC:14508]	protein_coding	-1.50889	0.00173691
ENSG00000102738	MRPS31	mitochondrial ribosomal protein S31 [Source:HGNC Symbol;Acc:HGNC:16632]	protein_coding	1.56819	0.000440014
ENSG00000174579	MSL2	male-specific lethal 2 homolog (Drosophila) [Source:HGNC Symbol;Acc:HGNC:25544]	protein_coding	-1.49776	0.000754765
ENSG00000038945	MSR1	macrophage scavenger receptor 1 [Source:HGNC Symbol;Acc:HGNC:7376]	protein_coding	-2.35767	0.00344149
ENSG00000166343	MSS51	MSS51 mitochondrial translational activator [Source:HGNC Symbol;Acc:HGNC:21000]	protein_coding	1.8739	5.70884e-05
ENSG00000224083	MTCO1P11	mitochondrially encoded cytochrome c oxidase I pseudogene 11 [Source:HGNC Symbol;Acc:HGNC:52013]	unprocessed_pseudogene	1.74836	0.0103392
ENSG00000120254	MTHFD1L	methylenetetrahydrofolate dehydrogenase (NADP+ dependent) 1-like [Source:HGNC Symbol;Acc:HGNC:21055]	protein_coding	-1.49738	0.00532497
ENSG00000139505	MTMR6	myotubularin related protein 6 [Source:HGNC Symbol;Acc:HGNC:7453]	protein_coding	-1.81655	8.44297e-05
ENSG00000090432	MUL1	mitochondrial E3 ubiquitin protein ligase 1 [Source:HGNC Symbol;Acc:HGNC:25762]	protein_coding	-1.54095	0.000520317
ENSG00000167508	MVD	mevalonate diphosphate decarboxylase [Source:HGNC Symbol;Acc:HGNC:7529]	protein_coding	-1.61278	0.00205394
ENSG00000059728	MXD1	MAX dimerization protein 1 [Source:HGNC Symbol;Acc:HGNC:6761]	protein_coding	-1.90099	5.83259e-05
ENSG00000182534	MXRA7	matrix remodeling associated 7 [Source:HGNC Symbol;Acc:HGNC:7541]	protein_coding	-1.9396	0.000105751
ENSG00000179820	MYADM	myeloid associated differentiation marker [Source:HGNC Symbol;Acc:HGNC:7544]	protein_coding	-1.65829	0.0137087
ENSG00000118513	MYB	MYB proto-oncogene, transcription factor [Source:HGNC Symbol;Acc:HGNC:7545]	protein_coding	1.5461	0.000259267
ENSG00000136997	MYC	v-myc avian myelocytomatosis viral oncogene homolog [Source:HGNC Symbol;Acc:HGNC:7553]	protein_coding	2.14235	1.58049e-07
ENSG00000007944	MYLIP	myosin regulatory light chain interacting protein [Source:HGNC Symbol;Acc:HGNC:21155]	protein_coding	-1.85886	2.98837e-05
ENSG00000145911	N4BP3	NEDD4 binding protein 3 [Source:HGNC Symbol;Acc:HGNC:29852]	protein_coding	-1.83221	0.0123014
ENSG00000156239	N6AMT1	N-6 adenine-specific DNA methyltransferase 1 (putative) [Source:HGNC Symbol;Acc:HGNC:16021]	protein_coding	1.763	4.06256e-07
ENSG00000166886	NAB2	NGFI-A binding protein 2 [Source:HGNC Symbol;Acc:HGNC:7627]	protein_coding	-2.65297	2.70087e-06
ENSG00000145414	NAF1	nuclear assembly factor 1 ribonucleoprotein [Source:HGNC Symbol;Acc:HGNC:25126]	protein_coding	-1.63514	0.000284671
ENSG00000105835	NAMPT	nicotinamide phosphoribosyltransferase [Source:HGNC Symbol;Acc:HGNC:30092]	protein_coding	-1.90356	0.000592752
ENSG00000229644	NAMPTP1	nicotinamide phosphoribosyltransferase pseudogene 1 [Source:HGNC Symbol;Acc:HGNC:17633]	processed_pseudogene	-3.1876	3.54028e-05
ENSG00000095380	NANS	N-acetylneuraminate synthase [Source:HGNC Symbol;Acc:HGNC:19237]	protein_coding	-1.66091	2.4999e-05
ENSG00000177173	NAP1L4P1	nucleosome assembly protein 1 like 4 pseudogene 1 [Source:HGNC Symbol;Acc:HGNC:39740]	processed_pseudogene	-2.12473	3.46465e-05
ENSG00000161048	NAPEPLD	N-acyl phosphatidylethanolamine phospholipase D [Source:HGNC Symbol;Acc:HGNC:21683]	protein_coding	2.05215	3.23263e-08
ENSG00000134265	NAPG	NSF attachment protein gamma [Source:HGNC Symbol;Acc:HGNC:7642]	protein_coding	-1.62907	6.52102e-05
ENSG00000149294	NCAM1	neural cell adhesion molecule 1 [Source:HGNC Symbol;Acc:HGNC:7656]	protein_coding	-1.83898	0.000114605
ENSG00000189430	NCR1	natural cytotoxicity triggering receptor 1 [Source:HGNC Symbol;Acc:HGNC:6731]	protein_coding	-1.67716	0.00104955
ENSG00000188211	NCR3LG1	natural killer cell cytotoxicity receptor 3 ligand 1 [Source:HGNC Symbol;Acc:HGNC:42400]	protein_coding	-2.30276	3.4117e-06
ENSG00000166579	NDEL1	nudE neurodevelopment protein 1 like 1 [Source:HGNC Symbol;Acc:HGNC:17620]	protein_coding	-1.59823	0.000239003
ENSG00000184983	NDUFA6	NADH:ubiquinone oxidoreductase subunit A6 [Source:HGNC Symbol;Acc:HGNC:7690]	protein_coding	-1.51656	0.0010316
ENSG00000101247	NDUFAF5	NADH:ubiquinone oxidoreductase complex assembly factor 5 [Source:HGNC Symbol;Acc:HGNC:15899]	protein_coding	-1.57024	0.000241905
ENSG00000089818	NECAP1	NECAP endocytosis associated 1 [Source:HGNC Symbol;Acc:HGNC:24539]	protein_coding	-1.65381	1.75196e-05
ENSG00000111859	NEDD9	neural precursor cell expressed, developmentally down-regulated 9 [Source:HGNC Symbol;Acc:HGNC:7733]	protein_coding	-1.60094	7.33042e-05
ENSG00000173848	NET1	neuroepithelial cell transforming 1 [Source:HGNC Symbol;Acc:HGNC:14592]	protein_coding	-1.61503	0.00245571
ENSG00000204386	NEU1	neuraminidase 1 [Source:HGNC Symbol;Acc:HGNC:7758]	protein_coding	-1.55388	0.00231534
ENSG00000123405	NFE2	nuclear factor, erythroid 2 [Source:HGNC Symbol;Acc:HGNC:7780]	protein_coding	1.55558	0.0176515
ENSG00000116044	NFE2L2	nuclear factor, erythroid 2 like 2 [Source:HGNC Symbol;Acc:HGNC:7782]	protein_coding	-1.90594	2.71284e-06
ENSG00000165030	NFIL3	nuclear factor, interleukin 3 regulated [Source:HGNC Symbol;Acc:HGNC:7787]	protein_coding	-1.72345	0.000739613
ENSG00000109320	NFKB1	nuclear factor kappa B subunit 1 [Source:HGNC Symbol;Acc:HGNC:7794]	protein_coding	-1.53763	0.00213319
ENSG00000100906	NFKBIA	NFKB inhibitor alpha [Source:HGNC Symbol;Acc:HGNC:7797]	protein_coding	-2.51248	2.72879e-09
ENSG00000104825	NFKBIB	NFKB inhibitor beta [Source:HGNC Symbol;Acc:HGNC:7798]	protein_coding	-1.64064	0.000150724
ENSG00000167604	NFKBID	NFKB inhibitor delta [Source:HGNC Symbol;Acc:HGNC:15671]	protein_coding	-1.70883	0.0045127
ENSG00000146232	NFKBIE	NFKB inhibitor epsilon [Source:HGNC Symbol;Acc:HGNC:7799]	protein_coding	-1.91575	9.81551e-06
ENSG00000129460	NGDN	neuroguidin [Source:HGNC Symbol;Acc:HGNC:20271]	protein_coding	-1.50774	0.00140429
ENSG00000196865	NHLRC2	NHL repeat containing 2 [Source:HGNC Symbol;Acc:HGNC:24731]	protein_coding	1.53788	5.64981e-05
ENSG00000196290	NIF3L1	NGG1 interacting factor 3 like 1 [Source:HGNC Symbol;Acc:HGNC:13390]	protein_coding	1.52563	3.14782e-05
ENSG00000131669	NINJ1	ninjurin 1 [Source:HGNC Symbol;Acc:HGNC:7824]	protein_coding	-1.99667	5.69389e-06
ENSG00000001461	NIPAL3	NIPA like domain containing 3 [Source:HGNC Symbol;Acc:HGNC:25233]	protein_coding	1.58793	3.52034e-07
ENSG00000105374	NKG7	natural killer cell granule protein 7 [Source:HGNC Symbol;Acc:HGNC:7830]	protein_coding	-1.72902	8.07631e-05
ENSG00000091106	NLRC4	NLR family CARD domain containing 4 [Source:HGNC Symbol;Acc:HGNC:16412]	protein_coding	1.53072	0.00348736
ENSG00000162711	NLRP3	NLR family pyrin domain containing 3 [Source:HGNC Symbol;Acc:HGNC:16400]	protein_coding	-1.93554	9.09e-06
ENSG00000169251	NMD3	NMD3 ribosome export adaptor [Source:HGNC Symbol;Acc:HGNC:24250]	protein_coding	-1.50054	0.00317536
ENSG00000173614	NMNAT1	nicotinamide nucleotide adenylyltransferase 1 [Source:HGNC Symbol;Acc:HGNC:17877]	protein_coding	1.50166	0.00300579
ENSG00000248092	NNT-AS1	NNT antisense RNA 1 [Source:HGNC Symbol;Acc:HGNC:49005]	antisense	1.61858	6.18688e-05
ENSG00000151014	NOCT	nocturnin [Source:HGNC Symbol;Acc:HGNC:14254]	protein_coding	-2.86142	1.81572e-07
ENSG00000174738	NR1D2	nuclear receptor subfamily 1 group D member 2 [Source:HGNC Symbol;Acc:HGNC:7963]	protein_coding	-2.08351	2.9783e-06
ENSG00000131408	NR1H2	nuclear receptor subfamily 1 group H member 2 [Source:HGNC Symbol;Acc:HGNC:7965]	protein_coding	-1.63183	0.000214615
ENSG00000113580	NR3C1	nuclear receptor subfamily 3 group C member 1 [Source:HGNC Symbol;Acc:HGNC:7978]	protein_coding	-1.5971	0.000689515
ENSG00000153234	NR4A2	nuclear receptor subfamily 4 group A member 2 [Source:HGNC Symbol;Acc:HGNC:7981]	protein_coding	-2.86262	6.88666e-09
ENSG00000119508	NR4A3	nuclear receptor subfamily 4 group A member 3 [Source:HGNC Symbol;Acc:HGNC:7982]	protein_coding	-4.47118	1.16895e-05
ENSG00000213281	NRAS	neuroblastoma RAS viral oncogene homolog [Source:HGNC Symbol;Acc:HGNC:7989]	protein_coding	-1.6626	0.000173323
ENSG00000180530	NRIP1	nuclear receptor interacting protein 1 [Source:HGNC Symbol;Acc:HGNC:8001]	protein_coding	-1.53667	0.00363461
ENSG00000185115	NSMCE3	NSE3 homolog, SMC5-SMC6 complex component [Source:HGNC Symbol;Acc:HGNC:7677]	protein_coding	-1.72446	6.03397e-05
ENSG00000223705	NSUN5P1	NOP2/Sun RNA methyltransferase family member 5 pseudogene 1 [Source:HGNC Symbol;Acc:HGNC:19146]	transcribed_unprocessed_pseudogene	1.51967	0.0041355
ENSG00000106133	NSUN5P2	NOP2/Sun RNA methyltransferase family member 5 pseudogene 2 [Source:HGNC Symbol;Acc:HGNC:16609]	transcribed_unprocessed_pseudogene	1.53596	0.00365533
ENSG00000148335	NTMT1	N-terminal Xaa-Pro-Lys N-methyltransferase 1 [Source:HGNC Symbol;Acc:HGNC:23373]	protein_coding	-1.59482	0.000307832
ENSG00000135778	NTPCR	nucleoside-triphosphatase, cancer-related [Source:HGNC Symbol;Acc:HGNC:28204]	protein_coding	1.61579	6.59784e-06
ENSG00000120526	NUDCD1	NudC domain containing 1 [Source:HGNC Symbol;Acc:HGNC:24306]	protein_coding	1.50679	0.00369363
ENSG00000136159	NUDT15	nudix hydrolase 15 [Source:HGNC Symbol;Acc:HGNC:23063]	protein_coding	-2.23787	6.11019e-09
ENSG00000120253	NUP43	nucleoporin 43 [Source:HGNC Symbol;Acc:HGNC:21182]	protein_coding	1.74906	3.7589e-07
ENSG00000139496	NUP58	nucleoporin 58 [Source:HGNC Symbol;Acc:HGNC:20261]	protein_coding	-1.57284	0.00118471
ENSG00000132661	NXT1	nuclear transport factor 2 like export factor 1 [Source:HGNC Symbol;Acc:HGNC:15913]	protein_coding	-1.82157	2.41477e-05
ENSG00000135114	OASL	2'-5'-oligoadenylate synthetase like [Source:HGNC Symbol;Acc:HGNC:8090]	protein_coding	-1.6415	0.00779496
ENSG00000132823	OSER1	oxidative stress responsive serine rich 1 [Source:HGNC Symbol;Acc:HGNC:16105]	protein_coding	-1.88674	4.03437e-06
ENSG00000128694	OSGEPL1	O-sialoglycoprotein endopeptidase-like 1 [Source:HGNC Symbol;Acc:HGNC:23075]	protein_coding	1.63194	1.27702e-05
ENSG00000099985	OSM	oncostatin M [Source:HGNC Symbol;Acc:HGNC:8506]	protein_coding	-2.04967	0.0049803
ENSG00000154124	OTULIN	OTU deubiquitinase with linear linkage specificity [Source:HGNC Symbol;Acc:HGNC:25118]	protein_coding	-1.5476	0.000940739
ENSG00000172939	OXSR1	oxidative stress responsive 1 [Source:HGNC Symbol;Acc:HGNC:8508]	protein_coding	-1.72059	5.02392e-05
ENSG00000181631	P2RY13	purinergic receptor P2Y13 [Source:HGNC Symbol;Acc:HGNC:4537]	protein_coding	2.14445	0.00021903
ENSG00000090621	PABPC4	poly(A) binding protein cytoplasmic 4 [Source:HGNC Symbol;Acc:HGNC:8557]	protein_coding	-1.61852	5.8528e-05
ENSG00000124374	PAIP2B	poly(A) binding protein interacting protein 2B [Source:HGNC Symbol;Acc:HGNC:29200]	protein_coding	1.53255	0.00125491
ENSG00000121274	PAPD5	poly(A) RNA polymerase D5, non-canonical [Source:HGNC Symbol;Acc:HGNC:30758]	protein_coding	-2.10802	1.53866e-07
ENSG00000198682	PAPSS2	3'-phosphoadenosine 5'-phosphosulfate synthase 2 [Source:HGNC Symbol;Acc:HGNC:8604]	protein_coding	-2.17494	5.80421e-05
ENSG00000170915	PAQR8	progestin and adipoQ receptor family member 8 [Source:HGNC Symbol;Acc:HGNC:15708]	protein_coding	2.36296	4.68319e-08
ENSG00000238197	PAXBP1-AS1	PAXBP1 antisense RNA 1 [Source:HGNC Symbol;Acc:HGNC:39603]	antisense	1.53151	3.60386e-05
ENSG00000214106	PAXIP1-AS2	PAXIP1 antisense RNA 2 [Source:HGNC Symbol;Acc:HGNC:48958]	antisense	1.59044	4.30234e-06
ENSG00000184226	PCDH9	protocadherin 9 [Source:HGNC Symbol;Acc:HGNC:8661]	protein_coding	1.62533	0.028911
ENSG00000179715	PCED1B	PC-esterase domain containing 1B [Source:HGNC Symbol;Acc:HGNC:28255]	protein_coding	1.64202	5.33015e-05
ENSG00000247774	PCED1B-AS1	PCED1B antisense RNA 1 [Source:HGNC Symbol;Acc:HGNC:44166]	processed_transcript	1.50579	0.000177691
ENSG00000116005	PCYOX1	prenylcysteine oxidase 1 [Source:HGNC Symbol;Acc:HGNC:20588]	protein_coding	1.49424	0.000259483
ENSG00000150593	PDCD4	programmed cell death 4 (neoplastic transformation inhibitor) [Source:HGNC Symbol;Acc:HGNC:8763]	protein_coding	-1.77109	6.78313e-05
ENSG00000115539	PDCL3	phosducin like 3 [Source:HGNC Symbol;Acc:HGNC:28860]	protein_coding	-1.74119	1.24921e-05
ENSG00000065989	PDE4A	phosphodiesterase 4A [Source:HGNC Symbol;Acc:HGNC:8780]	protein_coding	-1.93873	0.000199524
ENSG00000184588	PDE4B	phosphodiesterase 4B [Source:HGNC Symbol;Acc:HGNC:8781]	protein_coding	-2.25758	1.2537e-05
ENSG00000113448	PDE4D	phosphodiesterase 4D [Source:HGNC Symbol;Acc:HGNC:8783]	protein_coding	-3.31895	1.89884e-10
ENSG00000170962	PDGFD	platelet derived growth factor D [Source:HGNC Symbol;Acc:HGNC:30620]	protein_coding	-1.72641	0.000223335
ENSG00000113721	PDGFRB	platelet derived growth factor receptor beta [Source:HGNC Symbol;Acc:HGNC:8804]	protein_coding	-2.01344	0.00154779
ENSG00000167004	PDIA3	protein disulfide isomerase family A member 3 [Source:HGNC Symbol;Acc:HGNC:4606]	protein_coding	-1.64561	1.07721e-05
ENSG00000164951	PDP1	pyruvate dehyrogenase phosphatase catalytic subunit 1 [Source:HGNC Symbol;Acc:HGNC:9279]	protein_coding	-1.64141	0.000491045
ENSG00000165650	PDZD8	PDZ domain containing 8 [Source:HGNC Symbol;Acc:HGNC:26974]	protein_coding	-1.68595	5.81775e-05
ENSG00000197329	PELI1	pellino E3 ubiquitin protein ligase 1 [Source:HGNC Symbol;Acc:HGNC:8827]	protein_coding	-1.6473	0.000561096
ENSG00000139946	PELI2	pellino E3 ubiquitin protein ligase family member 2 [Source:HGNC Symbol;Acc:HGNC:8828]	protein_coding	-1.87975	4.76395e-06
ENSG00000179094	PER1	period circadian clock 1 [Source:HGNC Symbol;Acc:HGNC:8845]	protein_coding	-2.6143	3.8274e-07
ENSG00000132326	PER2	period circadian clock 2 [Source:HGNC Symbol;Acc:HGNC:8846]	protein_coding	-1.92041	8.00035e-07
ENSG00000170525	PFKFB3	6-phosphofructo-2-kinase/fructose-2,6-biphosphatase 3 [Source:HGNC Symbol;Acc:HGNC:8874]	protein_coding	-2.72042	7.70731e-06
ENSG00000185220	PGBD2	piggyBac transposable element derived 2 [Source:HGNC Symbol;Acc:HGNC:19399]	protein_coding	1.6089	6.96506e-05
ENSG00000164040	PGRMC2	progesterone receptor membrane component 2 [Source:HGNC Symbol;Acc:HGNC:16089]	protein_coding	-1.88276	6.23828e-06
ENSG00000112137	PHACTR1	phosphatase and actin regulator 1 [Source:HGNC Symbol;Acc:HGNC:20990]	protein_coding	-2.45265	1.50098e-05
ENSG00000040633	PHF23	PHD finger protein 23 [Source:HGNC Symbol;Acc:HGNC:28428]	protein_coding	1.66122	0.000105755
ENSG00000139289	PHLDA1	pleckstrin homology like domain family A member 1 [Source:HGNC Symbol;Acc:HGNC:8933]	protein_coding	-3.46043	4.28439e-08
ENSG00000176531	PHLDB3	pleckstrin homology like domain family B member 3 [Source:HGNC Symbol;Acc:HGNC:30499]	protein_coding	-1.68994	0.0111583
ENSG00000155252	PI4K2A	phosphatidylinositol 4-kinase type 2 alpha [Source:HGNC Symbol;Acc:HGNC:30031]	protein_coding	-2.27182	6.7256e-10
ENSG00000153823	PID1	phosphotyrosine interaction domain containing 1 [Source:HGNC Symbol;Acc:HGNC:26084]	protein_coding	-1.7319	0.000136006
ENSG00000143315	PIGM	phosphatidylinositol glycan anchor biosynthesis class M [Source:HGNC Symbol;Acc:HGNC:18858]	protein_coding	1.71876	3.63791e-07
ENSG00000145675	PIK3R1	phosphoinositide-3-kinase regulatory subunit 1 [Source:HGNC Symbol;Acc:HGNC:8979]	protein_coding	-1.98918	4.41946e-06
ENSG00000137193	PIM1	Pim-1 proto-oncogene, serine/threonine kinase [Source:HGNC Symbol;Acc:HGNC:8986]	protein_coding	1.5951	8.73114e-05
ENSG00000198355	PIM3	Pim-3 proto-oncogene, serine/threonine kinase [Source:HGNC Symbol;Acc:HGNC:19310]	protein_coding	-1.78498	0.00137077
ENSG00000146070	PLA2G7	phospholipase A2 group VII [Source:HGNC Symbol;Acc:HGNC:9040]	protein_coding	-1.73867	0.00321565
ENSG00000137055	PLAA	phospholipase A2 activating protein [Source:HGNC Symbol;Acc:HGNC:9043]	protein_coding	-1.50734	0.00164817
ENSG00000011422	PLAUR	plasminogen activator, urokinase receptor [Source:HGNC Symbol;Acc:HGNC:9053]	protein_coding	-2.73621	4.5647e-07
ENSG00000240891	PLCXD2	phosphatidylinositol specific phospholipase C X domain containing 2 [Source:HGNC Symbol;Acc:HGNC:26462]	protein_coding	-1.59884	0.000192574
ENSG00000115956	PLEK	pleckstrin [Source:HGNC Symbol;Acc:HGNC:9070]	protein_coding	-1.50254	0.00119899
ENSG00000169499	PLEKHA2	pleckstrin homology domain containing A2 [Source:HGNC Symbol;Acc:HGNC:14336]	protein_coding	-1.54686	0.000607724
ENSG00000166289	PLEKHF1	pleckstrin homology and FYVE domain containing 1 [Source:HGNC Symbol;Acc:HGNC:20764]	protein_coding	-1.75338	0.000249653
ENSG00000147872	PLIN2	perilipin 2 [Source:HGNC Symbol;Acc:HGNC:248]	protein_coding	-1.60303	0.0307162
ENSG00000145632	PLK2	polo like kinase 2 [Source:HGNC Symbol;Acc:HGNC:19699]	protein_coding	-2.74877	0.000540081
ENSG00000173846	PLK3	polo like kinase 3 [Source:HGNC Symbol;Acc:HGNC:2154]	protein_coding	-2.33996	8.97192e-06
ENSG00000142731	PLK4	polo like kinase 4 [Source:HGNC Symbol;Acc:HGNC:11397]	protein_coding	-1.68451	0.000293258
ENSG00000221866	PLXNA4	plexin A4 [Source:HGNC Symbol;Acc:HGNC:9102]	protein_coding	-1.50803	0.0142175
ENSG00000141682	PMAIP1	phorbol-12-myristate-13-acetate-induced protein 1 [Source:HGNC Symbol;Acc:HGNC:9108]	protein_coding	-1.77045	0.000867569
ENSG00000115946	PNO1	partner of NOB1 homolog [Source:HGNC Symbol;Acc:HGNC:32790]	protein_coding	-1.75723	9.40276e-06
ENSG00000198805	PNP	purine nucleoside phosphorylase [Source:HGNC Symbol;Acc:HGNC:7892]	protein_coding	-1.95052	7.65909e-05
ENSG00000135241	PNPLA8	patatin like phospholipase domain containing 8 [Source:HGNC Symbol;Acc:HGNC:28900]	protein_coding	-1.86453	7.9684e-05
ENSG00000146278	PNRC1	proline rich nuclear receptor coactivator 1 [Source:HGNC Symbol;Acc:HGNC:17278]	protein_coding	-1.50685	0.00108037
ENSG00000070501	POLB	DNA polymerase beta [Source:HGNC Symbol;Acc:HGNC:9174]	protein_coding	-1.68967	6.07707e-06
ENSG00000170734	POLH	DNA polymerase eta [Source:HGNC Symbol;Acc:HGNC:9181]	protein_coding	1.6387	3.40446e-06
ENSG00000058600	POLR3E	RNA polymerase III subunit E [Source:HGNC Symbol;Acc:HGNC:30347]	protein_coding	-1.86686	2.5006e-05
ENSG00000132664	POLR3F	RNA polymerase III subunit F [Source:HGNC Symbol;Acc:HGNC:15763]	protein_coding	-1.56274	0.000716582
ENSG00000132963	POMP	proteasome maturation protein [Source:HGNC Symbol;Acc:HGNC:20330]	protein_coding	-1.59501	0.000379171
ENSG00000108179	PPIF	peptidylprolyl isomerase F [Source:HGNC Symbol;Acc:HGNC:9259]	protein_coding	-2.67214	2.71628e-07
ENSG00000170836	PPM1D	protein phosphatase, Mg2+/Mn2+ dependent 1D [Source:HGNC Symbol;Acc:HGNC:9277]	protein_coding	-1.56068	0.000212472
ENSG00000163590	PPM1L	protein phosphatase, Mg2+/Mn2+ dependent 1L [Source:HGNC Symbol;Acc:HGNC:16381]	protein_coding	-1.50207	0.000429753
ENSG00000213639	PPP1CB	protein phosphatase 1 catalytic subunit beta [Source:HGNC Symbol;Acc:HGNC:9282]	protein_coding	-1.7843	0.00025924
ENSG00000087074	PPP1R15A	protein phosphatase 1 regulatory subunit 15A [Source:HGNC Symbol;Acc:HGNC:14375]	protein_coding	-2.57128	2.65487e-09
ENSG00000158615	PPP1R15B	protein phosphatase 1 regulatory subunit 15B [Source:HGNC Symbol;Acc:HGNC:14951]	protein_coding	-1.74777	1.86881e-06
ENSG00000101445	PPP1R16B	protein phosphatase 1 regulatory subunit 16B [Source:HGNC Symbol;Acc:HGNC:15850]	protein_coding	-1.81588	3.35231e-05
ENSG00000173281	PPP1R3B	protein phosphatase 1 regulatory subunit 3B [Source:HGNC Symbol;Acc:HGNC:14942]	protein_coding	-1.65317	0.00166493
ENSG00000235194	PPP1R3E	protein phosphatase 1 regulatory subunit 3E [Source:HGNC Symbol;Acc:HGNC:14943]	protein_coding	1.52975	0.000214647
ENSG00000113575	PPP2CA	protein phosphatase 2 catalytic subunit alpha [Source:HGNC Symbol;Acc:HGNC:9299]	protein_coding	-1.56607	0.000473461
ENSG00000100796	PPP4R3A	protein phosphatase 4 regulatory subunit 3A [Source:HGNC Symbol;Acc:HGNC:20219]	protein_coding	-1.59064	0.00018405
ENSG00000198901	PRC1	protein regulator of cytokinesis 1 [Source:HGNC Symbol;Acc:HGNC:9341]	protein_coding	-1.8904	2.52184e-06
ENSG00000138078	PREPL	prolyl endopeptidase-like [Source:HGNC Symbol;Acc:HGNC:30228]	protein_coding	1.49988	0.000282931
ENSG00000180644	PRF1	perforin 1 [Source:HGNC Symbol;Acc:HGNC:9360]	protein_coding	-1.60248	0.00421826
ENSG00000139174	PRICKLE1	prickle planar cell polarity protein 1 [Source:HGNC Symbol;Acc:HGNC:17019]	protein_coding	1.53129	0.00684789
ENSG00000237943	PRKCQ-AS1	PRKCQ antisense RNA 1 [Source:HGNC Symbol;Acc:HGNC:44689]	processed_transcript	1.80934	1.31599e-06
ENSG00000113494	PRLR	prolactin receptor [Source:HGNC Symbol;Acc:HGNC:9446]	protein_coding	-1.73346	0.00244682
ENSG00000164169	PRMT9	protein arginine methyltransferase 9 [Source:HGNC Symbol;Acc:HGNC:25099]	protein_coding	-1.83641	9.107e-05
ENSG00000171867	PRNP	prion protein [Source:HGNC Symbol;Acc:HGNC:9449]	protein_coding	-1.81851	1.85443e-05
ENSG00000110844	PRPF40B	pre-mRNA processing factor 40 homolog B [Source:HGNC Symbol;Acc:HGNC:25031]	protein_coding	1.82635	1.04039e-05
ENSG00000150687	PRSS23	protease, serine 23 [Source:HGNC Symbol;Acc:HGNC:14370]	protein_coding	-1.82689	0.000624369
ENSG00000068878	PSME4	proteasome activator subunit 4 [Source:HGNC Symbol;Acc:HGNC:20635]	protein_coding	-1.63685	0.000526935
ENSG00000180822	PSMG4	proteasome assembly chaperone 4 [Source:HGNC Symbol;Acc:HGNC:21108]	protein_coding	1.64756	7.38289e-06
ENSG00000179988	PSTK	phosphoseryl-tRNA kinase [Source:HGNC Symbol;Acc:HGNC:28578]	protein_coding	-1.73471	3.1536e-05
ENSG00000049883	PTCD2	pentatricopeptide repeat domain 2 [Source:HGNC Symbol;Acc:HGNC:25734]	protein_coding	1.65604	6.20354e-07
ENSG00000171522	PTGER4	prostaglandin E receptor 4 [Source:HGNC Symbol;Acc:HGNC:9596]	protein_coding	-1.8157	8.6782e-06
ENSG00000112245	PTP4A1	protein tyrosine phosphatase type IVA, member 1 [Source:HGNC Symbol;Acc:HGNC:9634]	protein_coding	-2.09952	4.16383e-06
ENSG00000127947	PTPN12	protein tyrosine phosphatase, non-receptor type 12 [Source:HGNC Symbol;Acc:HGNC:9645]	protein_coding	-1.51643	0.000965978
ENSG00000132334	PTPRE	protein tyrosine phosphatase, receptor type E [Source:HGNC Symbol;Acc:HGNC:9669]	protein_coding	-1.84147	1.64535e-06
ENSG00000151490	PTPRO	protein tyrosine phosphatase, receptor type O [Source:HGNC Symbol;Acc:HGNC:9678]	protein_coding	1.91259	1.50814e-07
ENSG00000150787	PTS	6-pyruvoyltetrahydropterin synthase [Source:HGNC Symbol;Acc:HGNC:9689]	protein_coding	-1.70515	3.40021e-05
ENSG00000163661	PTX3	pentraxin 3 [Source:HGNC Symbol;Acc:HGNC:9692]	protein_coding	-2.1162	0.000206495
ENSG00000185129	PURA	purine rich element binding protein A [Source:HGNC Symbol;Acc:HGNC:9701]	protein_coding	1.55447	7.04353e-05
ENSG00000171813	PWWP2B	PWWP domain containing 2B [Source:HGNC Symbol;Acc:HGNC:25150]	protein_coding	-1.51511	0.034151
ENSG00000101417	PXMP4	peroxisomal membrane protein 4 [Source:HGNC Symbol;Acc:HGNC:15920]	protein_coding	1.58003	0.000230746
ENSG00000011478	QPCTL	glutaminyl-peptide cyclotransferase like [Source:HGNC Symbol;Acc:HGNC:25952]	protein_coding	-1.8216	3.02812e-05
ENSG00000138069	RAB1A	RAB1A, member RAS oncogene family [Source:HGNC Symbol;Acc:HGNC:9758]	protein_coding	-1.50979	0.0023395
ENSG00000139832	RAB20	RAB20, member RAS oncogene family [Source:HGNC Symbol;Acc:HGNC:18260]	protein_coding	-2.813	6.37341e-08
ENSG00000246067	RAB30-AS1	RAB30 antisense RNA 1 (head to head) [Source:HGNC Symbol;Acc:HGNC:48672]	lincRNA	1.54248	0.000110973
ENSG00000127328	RAB3IP	RAB3A interacting protein [Source:HGNC Symbol;Acc:HGNC:16508]	protein_coding	1.50599	7.09064e-05
ENSG00000166128	RAB8B	RAB8B, member RAS oncogene family [Source:HGNC Symbol;Acc:HGNC:30273]	protein_coding	-1.49776	0.00735757
ENSG00000137955	RABGGTB	Rab geranylgeranyltransferase beta subunit [Source:HGNC Symbol;Acc:HGNC:9796]	protein_coding	-1.53351	0.000817617
ENSG00000002016	RAD52	RAD52 homolog, DNA repair protein [Source:HGNC Symbol;Acc:HGNC:9824]	protein_coding	1.50285	0.00306845
ENSG00000153201	RANBP2	RAN binding protein 2 [Source:HGNC Symbol;Acc:HGNC:9848]	protein_coding	-1.66312	0.000752496
ENSG00000181467	RAP2B	RAP2B, member of RAS oncogene family [Source:HGNC Symbol;Acc:HGNC:9862]	protein_coding	-1.68335	5.53287e-05
ENSG00000109756	RAPGEF2	Rap guanine nucleotide exchange factor 2 [Source:HGNC Symbol;Acc:HGNC:16854]	protein_coding	-1.65549	0.000257239
ENSG00000138670	RASGEF1B	RasGEF domain family member 1B [Source:HGNC Symbol;Acc:HGNC:24881]	protein_coding	-2.55691	2.5313e-05
ENSG00000266094	RASSF5	Ras association domain family member 5 [Source:HGNC Symbol;Acc:HGNC:17609]	protein_coding	-1.52722	0.000137057
ENSG00000023287	RB1CC1	RB1 inducible coiled-coil 1 [Source:HGNC Symbol;Acc:HGNC:15574]	protein_coding	-1.53495	0.00238435
ENSG00000101773	RBBP8	RB binding protein 8, endonuclease [Source:HGNC Symbol;Acc:HGNC:9891]	protein_coding	-1.97772	1.716e-06
ENSG00000119446	RBM18	RNA binding motif protein 18 [Source:HGNC Symbol;Acc:HGNC:28413]	protein_coding	-1.53696	0.00152756
ENSG00000132819	RBM38	RNA binding motif protein 38 [Source:HGNC Symbol;Acc:HGNC:15818]	protein_coding	-2.13055	1.49242e-07
ENSG00000131051	RBM39	RNA binding motif protein 39 [Source:HGNC Symbol;Acc:HGNC:15923]	protein_coding	-1.61988	6.31127e-05
ENSG00000166965	RCCD1	RCC1 domain containing 1 [Source:HGNC Symbol;Acc:HGNC:30457]	protein_coding	1.51557	0.00113387
ENSG00000173653	RCE1	Ras converting CAAX endopeptidase 1 [Source:HGNC Symbol;Acc:HGNC:13721]	protein_coding	-1.55294	0.000125433
ENSG00000089902	RCOR1	REST corepressor 1 [Source:HGNC Symbol;Acc:HGNC:17441]	protein_coding	-1.51939	0.000801305
ENSG00000162924	REL	REL proto-oncogene, NF-kB subunit [Source:HGNC Symbol;Acc:HGNC:9954]	protein_coding	-1.92876	2.08188e-06
ENSG00000104856	RELB	RELB proto-oncogene, NF-kB subunit [Source:HGNC Symbol;Acc:HGNC:9956]	protein_coding	-1.68296	0.00115191
ENSG00000181826	RELL1	RELT like 1 [Source:HGNC Symbol;Acc:HGNC:27379]	protein_coding	-1.64092	5.20921e-05
ENSG00000076043	REXO2	RNA exonuclease 2 [Source:HGNC Symbol;Acc:HGNC:17851]	protein_coding	1.6199	2.93007e-06
ENSG00000131378	RFTN1	raftlin, lipid raft linker 1 [Source:HGNC Symbol;Acc:HGNC:30278]	protein_coding	-1.51015	7.73202e-05
ENSG00000087903	RFX2	regulatory factor X2 [Source:HGNC Symbol;Acc:HGNC:9983]	protein_coding	-1.54111	0.0232813
ENSG00000133111	RFXAP	regulatory factor X associated protein [Source:HGNC Symbol;Acc:HGNC:9988]	protein_coding	1.55914	0.00014706
ENSG00000102760	RGCC	regulator of cell cycle [Source:HGNC Symbol;Acc:HGNC:20369]	protein_coding	-2.91061	1.87912e-07
ENSG00000185304	RGPD2	RANBP2-like and GRIP domain containing 2 [Source:HGNC Symbol;Acc:HGNC:32415]	protein_coding	-2.02968	0.030083
ENSG00000169629	RGPD8	RANBP2-like and GRIP domain containing 8 [Source:HGNC Symbol;Acc:HGNC:9849]	protein_coding	-1.68905	0.00100145
ENSG00000090104	RGS1	regulator of G-protein signaling 1 [Source:HGNC Symbol;Acc:HGNC:9991]	protein_coding	-4.00393	2.67967e-06
ENSG00000005486	RHBDD2	rhomboid domain containing 2 [Source:HGNC Symbol;Acc:HGNC:23082]	protein_coding	-1.80264	1.14177e-05
ENSG00000106615	RHEB	Ras homolog enriched in brain [Source:HGNC Symbol;Acc:HGNC:10011]	protein_coding	-1.62171	0.000122047
ENSG00000067560	RHOA	ras homolog family member A [Source:HGNC Symbol;Acc:HGNC:667]	protein_coding	-1.51137	0.000268723
ENSG00000143878	RHOB	ras homolog family member B [Source:HGNC Symbol;Acc:HGNC:668]	protein_coding	-1.61542	0.0663704
ENSG00000116574	RHOU	ras homolog family member U [Source:HGNC Symbol;Acc:HGNC:17794]	protein_coding	-1.52754	0.00648085
ENSG00000111785	RIC8B	RIC8 guanine nucleotide exchange factor B [Source:HGNC Symbol;Acc:HGNC:25555]	protein_coding	1.56784	4.7623e-05
ENSG00000150977	RILPL2	Rab interacting lysosomal protein like 2 [Source:HGNC Symbol;Acc:HGNC:28787]	protein_coding	-1.6933	4.66152e-05
ENSG00000101782	RIOK3	RIO kinase 3 [Source:HGNC Symbol;Acc:HGNC:11451]	protein_coding	-1.74499	6.0388e-06
ENSG00000104312	RIPK2	receptor interacting serine/threonine kinase 2 [Source:HGNC Symbol;Acc:HGNC:10020]	protein_coding	-1.785	5.00709e-05
ENSG00000143622	RIT1	Ras like without CAAX 1 [Source:HGNC Symbol;Acc:HGNC:10023]	protein_coding	-1.93273	2.72532e-06
ENSG00000117000	RLF	rearranged L-myc fusion [Source:HGNC Symbol;Acc:HGNC:10025]	protein_coding	-1.74724	0.000120522
ENSG00000178966	RMI1	RecQ mediated genome instability 1 [Source:HGNC Symbol;Acc:HGNC:25764]	protein_coding	1.66316	8.18056e-05
ENSG00000135828	RNASEL	ribonuclease L [Source:HGNC Symbol;Acc:HGNC:10050]	protein_coding	1.78609	2.82369e-07
ENSG00000239305	RNF103	ring finger protein 103 [Source:HGNC Symbol;Acc:HGNC:12859]	protein_coding	-1.55714	0.00145843
ENSG00000101695	RNF125	ring finger protein 125 [Source:HGNC Symbol;Acc:HGNC:21150]	protein_coding	-2.24808	8.22497e-09
ENSG00000134758	RNF138	ring finger protein 138 [Source:HGNC Symbol;Acc:HGNC:17765]	protein_coding	-1.89142	9.78691e-05
ENSG00000170881	RNF139	ring finger protein 139 [Source:HGNC Symbol;Acc:HGNC:17023]	protein_coding	-1.62763	0.000656058
ENSG00000137393	RNF144B	ring finger protein 144B [Source:HGNC Symbol;Acc:HGNC:21578]	protein_coding	-1.86697	0.000334741
ENSG00000163961	RNF168	ring finger protein 168 [Source:HGNC Symbol;Acc:HGNC:26661]	protein_coding	-1.73465	1.98213e-05
ENSG00000120925	RNF170	ring finger protein 170 [Source:HGNC Symbol;Acc:HGNC:25358]	protein_coding	1.67424	9.5656e-07
ENSG00000034677	RNF19A	ring finger protein 19A, RBR E3 ubiquitin protein ligase [Source:HGNC Symbol;Acc:HGNC:13432]	protein_coding	-1.66567	0.000123674
ENSG00000116514	RNF19B	ring finger protein 19B [Source:HGNC Symbol;Acc:HGNC:26886]	protein_coding	-1.54923	0.000964576
ENSG00000167257	RNF214	ring finger protein 214 [Source:HGNC Symbol;Acc:HGNC:25335]	protein_coding	1.56909	8.33131e-06
ENSG00000101654	RNMT	RNA guanine-7 methyltransferase [Source:HGNC Symbol;Acc:HGNC:10075]	protein_coding	-1.76429	4.69897e-05
ENSG00000143365	RORC	RAR related orphan receptor C [Source:HGNC Symbol;Acc:HGNC:10260]	protein_coding	1.90889	0.00101671
ENSG00000279166	RP11-107E5.3		TEC	-1.68123	0.0023195
ENSG00000267731	RP11-147L13.8		lincRNA	1.68268	0.000767604
ENSG00000270574	RP11-171I2.2		antisense	1.70985	7.24977e-06
ENSG00000261799	RP11-283I3.6		sense_overlapping	1.70861	2.13021e-06
ENSG00000239665	RP11-295P9.3		processed_transcript	1.57082	3.85157e-05
ENSG00000270049	RP11-297D21.4		antisense	1.9647	5.88175e-05
ENSG00000276853	RP11-305O6.4		sense_intronic	-1.63624	0.00292611
ENSG00000279908	RP11-325I22.3		TEC	-1.91236	0.000121308
ENSG00000261114	RP11-325K4.2		sense_intronic	-2.24121	2.86356e-05
ENSG00000261270	RP11-325K4.3		sense_intronic	-1.95264	0.00499089
ENSG00000203644	RP11-332M2.1		sense_intronic	-1.51406	0.0032857
ENSG00000270589	RP11-348N5.7		antisense	-2.06199	0.00670464
ENSG00000237499	RP11-356I2.4		antisense	-1.88044	2.09929e-06
ENSG00000267040	RP11-35G9.3		antisense	1.56867	0.000280147
ENSG00000250189	RP11-362F19.2		processed_pseudogene	1.65139	0.0291212
ENSG00000270681	RP11-372K14.2		antisense	-3.2451	2.6356e-08
ENSG00000213613	RP11-380G5.3		processed_pseudogene	1.61914	0.0026362
ENSG00000273338	RP11-386I14.4		antisense	-1.59373	0.0933067
ENSG00000279476	RP11-391L3.3		TEC	-1.76751	0.0234305
ENSG00000233184	RP11-421L21.3		antisense	1.58823	7.71937e-05
ENSG00000170089	RP11-423H2.1		transcribed_unprocessed_pseudogene	1.51847	0.000413685
ENSG00000273329	RP11-448A19.1		lincRNA	1.77129	7.02737e-06
ENSG00000261490	RP11-448G15.3		sense_overlapping	1.53946	0.000255677
ENSG00000253372	RP11-44N11.1		sense_intronic	-2.44882	8.58974e-06
ENSG00000261208	RP11-452D12.1		processed_pseudogene	1.53103	0.061402
ENSG00000280138	RP11-463O12.5		TEC	-1.66227	0.00372123
ENSG00000275481	RP11-474P2.6		lincRNA	1.68417	0.0017308
ENSG00000235381	RP11-477D19.2		antisense	2.30393	8.02526e-08
ENSG00000254463	RP11-484D2.3		processed_pseudogene	1.5406	0.00554678
ENSG00000272256	RP11-489E7.4		antisense	-2.0598	2.35506e-05
ENSG00000279433	RP11-4B16.1		TEC	-1.49876	0.0161309
ENSG00000276136	RP11-50I19.2		lincRNA	1.51207	0.0004156
ENSG00000270127	RP11-526I2.5		lincRNA	1.5093	0.0550506
ENSG00000272335	RP11-53O19.3		lincRNA	1.61584	0.000228085
ENSG00000260461	RP11-541N10.3		sense_overlapping	2.05924	8.7326e-07
ENSG00000248429	RP11-597D13.9		antisense	1.90607	0.000723435
ENSG00000250461	RP11-631M6.2		processed_pseudogene	-1.76188	0.00130125
ENSG00000251682	RP11-631M6.3		processed_pseudogene	-1.73926	0.00433112
ENSG00000281100	RP11-640L9.2		TEC	1.9716	2.26477e-06
ENSG00000279598	RP11-65L3.3		TEC	1.62486	0.000112457
ENSG00000205056	RP11-693J15.5		lincRNA	2.48945	7.97697e-05
ENSG00000246790	RP11-730K11.1		antisense	2.134	5.08217e-07
ENSG00000258738	RP11-73E17.2		antisense	-1.6612	0.000331517
ENSG00000260711	RP11-747H7.3		sense_intronic	2.00137	2.2728e-05
ENSG00000266947	RP11-799D4.4		antisense	1.53504	0.000470924
ENSG00000254469	RP11-849H4.2	Putative short transient receptor potential channel 2-like protein [Source:UniProtKB/Swiss-Prot;Acc:Q6ZNB5]	protein_coding	1.5175	2.97759e-05
ENSG00000279277	RP11-861A13.3		TEC	1.93907	1.30381e-06
ENSG00000280153	RP11-876N24.3		TEC	1.60233	0.00698583
ENSG00000244627	RP3-449O17.1		transcribed_unprocessed_pseudogene	1.60216	0.000578239
ENSG00000279838	RP4-635A23.6		TEC	-1.51611	0.0161243
ENSG00000273373	RP5-1074L1.4		antisense	1.63711	0.000841914
ENSG00000269609	RPARP-AS1	RPARP antisense RNA 1 [Source:HGNC Symbol;Acc:HGNC:45238]	processed_transcript	1.70664	1.74913e-06
ENSG00000163584	RPL22L1	ribosomal protein L22 like 1 [Source:HGNC Symbol;Acc:HGNC:27610]	protein_coding	-1.55725	0.00359322
ENSG00000167325	RRM1	ribonucleotide reductase catalytic subunit M1 [Source:HGNC Symbol;Acc:HGNC:10451]	protein_coding	-1.63218	0.00054634
ENSG00000052749	RRP12	ribosomal RNA processing 12 homolog [Source:HGNC Symbol;Acc:HGNC:29100]	protein_coding	-1.54514	0.00812372
ENSG00000111011	RSRC2	arginine and serine rich coiled-coil 2 [Source:HGNC Symbol;Acc:HGNC:30559]	protein_coding	-1.7196	2.92353e-05
ENSG00000182010	RTKN2	rhotekin 2 [Source:HGNC Symbol;Acc:HGNC:19364]	protein_coding	1.56575	0.0137567
ENSG00000130347	RTN4IP1	reticulon 4 interacting protein 1 [Source:HGNC Symbol;Acc:HGNC:18647]	protein_coding	1.50233	9.12141e-05
ENSG00000136514	RTP4	receptor transporter protein 4 [Source:HGNC Symbol;Acc:HGNC:23992]	protein_coding	1.56052	0.00050243
ENSG00000020633	RUNX3	runt related transcription factor 3 [Source:HGNC Symbol;Acc:HGNC:10473]	protein_coding	-1.83929	1.53838e-06
ENSG00000197747	S100A10	S100 calcium binding protein A10 [Source:HGNC Symbol;Acc:HGNC:10487]	protein_coding	-1.57662	0.00120789
ENSG00000180739	S1PR5	sphingosine-1-phosphate receptor 5 [Source:HGNC Symbol;Acc:HGNC:14299]	protein_coding	-1.92841	7.22719e-06
ENSG00000156671	SAMD8	sterile alpha motif domain containing 8 [Source:HGNC Symbol;Acc:HGNC:26320]	protein_coding	-1.65814	1.87849e-05
ENSG00000155307	SAMSN1	SAM domain, SH3 domain and nuclear localization signals 1 [Source:HGNC Symbol;Acc:HGNC:10528]	protein_coding	-2.26733	3.20526e-05
ENSG00000161526	SAP30BP	SAP30 binding protein [Source:HGNC Symbol;Acc:HGNC:30785]	protein_coding	-1.51516	0.000201518
ENSG00000079332	SAR1A	secretion associated Ras related GTPase 1A [Source:HGNC Symbol;Acc:HGNC:10534]	protein_coding	-1.49022	0.000504283
ENSG00000133872	SARAF	store-operated calcium entry associated regulatory factor [Source:HGNC Symbol;Acc:HGNC:28789]	protein_coding	-1.60047	0.000769912
ENSG00000228956	SATB1-AS1	SATB1 antisense RNA 1 [Source:HGNC Symbol;Acc:HGNC:50687]	processed_transcript	1.51876	0.00122616
ENSG00000126524	SBDS	SBDS ribosome assembly guanine nucleotide exchange factor [Source:HGNC Symbol;Acc:HGNC:19440]	protein_coding	-1.78686	1.29125e-05
ENSG00000109929	SC5D	sterol-C5-desaturase [Source:HGNC Symbol;Acc:HGNC:10547]	protein_coding	-2.96581	1.57227e-07
ENSG00000176700	SCAND2P	SCAN domain containing 2 pseudogene [Source:HGNC Symbol;Acc:HGNC:10567]	transcribed_unprocessed_pseudogene	1.50224	0.000734586
ENSG00000146285	SCML4	sex comb on midleg-like 4 (Drosophila) [Source:HGNC Symbol;Acc:HGNC:21397]	protein_coding	1.5365	0.000221692
ENSG00000000457	SCYL3	SCY1 like pseudokinase 3 [Source:HGNC Symbol;Acc:HGNC:19285]	protein_coding	1.54345	3.32722e-05
ENSG00000169439	SDC2	syndecan 2 [Source:HGNC Symbol;Acc:HGNC:10659]	protein_coding	-6.74257	7.54853e-08
ENSG00000137575	SDCBP	syndecan binding protein [Source:HGNC Symbol;Acc:HGNC:10662]	protein_coding	-1.80384	7.97204e-05
ENSG00000143751	SDE2	SDE2 telomere maintenance homolog [Source:HGNC Symbol;Acc:HGNC:26643]	protein_coding	-2.03482	1.60198e-08
ENSG00000128228	SDF2L1	stromal cell derived factor 2 like 1 [Source:HGNC Symbol;Acc:HGNC:10676]	protein_coding	-1.5904	0.0012869
ENSG00000100003	SEC14L2	SEC14 like lipid binding 2 [Source:HGNC Symbol;Acc:HGNC:10699]	protein_coding	-2.47795	2.25563e-07
ENSG00000113811	SELK	selenoprotein K [Source:EntrezGene;Acc:58515]	protein_coding	-2.23007	1.57541e-07
ENSG00000138623	SEMA7A	semaphorin 7A (John Milton Hagen blood group) [Source:HGNC Symbol;Acc:HGNC:10741]	protein_coding	-1.53842	0.0176627
ENSG00000281501	SEPSECS-AS1	SEPSECS antisense RNA 1 (head to head) [Source:HGNC Symbol;Acc:HGNC:27737]	antisense	1.87204	0.00272148
ENSG00000111897	SERINC1	serine incorporator 1 [Source:HGNC Symbol;Acc:HGNC:13464]	protein_coding	-1.59065	0.000759266
ENSG00000120742	SERP1	stress-associated endoplasmic reticulum protein 1 [Source:HGNC Symbol;Acc:HGNC:10759]	protein_coding	-1.51114	0.00176909
ENSG00000230438	SERPINB9P1	serpin family B member 9 pseudogene 1 [Source:HGNC Symbol;Acc:HGNC:28590]	lincRNA	1.50439	0.00105687
ENSG00000132386	SERPINF1	serpin family F member 1 [Source:HGNC Symbol;Acc:HGNC:8824]	protein_coding	-1.60214	0.00889171
ENSG00000197019	SERTAD1	SERTA domain containing 1 [Source:HGNC Symbol;Acc:HGNC:17932]	protein_coding	-2.7744	3.72389e-07
ENSG00000167565	SERTAD3	SERTA domain containing 3 [Source:HGNC Symbol;Acc:HGNC:17931]	protein_coding	-2.08051	5.03856e-10
ENSG00000130766	SESN2	sestrin 2 [Source:HGNC Symbol;Acc:HGNC:20746]	protein_coding	-1.86936	1.97106e-05
ENSG00000198879	SFMBT2	Scm-like with four mbt domains 2 [Source:HGNC Symbol;Acc:HGNC:20256]	protein_coding	-1.50587	0.000271663
ENSG00000116560	SFPQ	splicing factor proline and glutamine rich [Source:HGNC Symbol;Acc:HGNC:10774]	protein_coding	-1.50666	0.000921807
ENSG00000156398	SFXN2	sideroflexin 2 [Source:HGNC Symbol;Acc:HGNC:16086]	protein_coding	1.58047	0.0010376
ENSG00000167524	SGK494	uncharacterized serine/threonine-protein kinase SgK494 [Source:EntrezGene;Acc:124923]	protein_coding	1.57796	0.0228935
ENSG00000111252	SH2B3	SH2B adaptor protein 3 [Source:HGNC Symbol;Acc:HGNC:29605]	protein_coding	-1.63374	9.99314e-05
ENSG00000198574	SH2D1B	SH2 domain containing 1B [Source:HGNC Symbol;Acc:HGNC:30416]	protein_coding	-1.87868	0.000494039
ENSG00000027869	SH2D2A	SH2 domain containing 2A [Source:HGNC Symbol;Acc:HGNC:10821]	protein_coding	-1.65701	0.00142078
ENSG00000125089	SH3TC1	SH3 domain and tetratricopeptide repeats 1 [Source:HGNC Symbol;Acc:HGNC:26009]	protein_coding	-1.62244	0.0067337
ENSG00000142178	SIK1	salt inducible kinase 1 [Source:HGNC Symbol;Acc:HGNC:11142]	protein_coding	-2.69978	0.000931568
ENSG00000197555	SIPA1L1	signal induced proliferation associated 1 like 1 [Source:HGNC Symbol;Acc:HGNC:20284]	protein_coding	-1.50417	0.00690236
ENSG00000116991	SIPA1L2	signal induced proliferation associated 1 like 2 [Source:HGNC Symbol;Acc:HGNC:23800]	protein_coding	-1.52337	0.00405144
ENSG00000089012	SIRPG	signal regulatory protein gamma [Source:HGNC Symbol;Acc:HGNC:15757]	protein_coding	1.6352	0.00044974
ENSG00000096717	SIRT1	sirtuin 1 [Source:HGNC Symbol;Acc:HGNC:14929]	protein_coding	-1.6224	0.000318295
ENSG00000137078	SIT1	signaling threshold regulating transmembrane adaptor 1 [Source:HGNC Symbol;Acc:HGNC:17710]	protein_coding	1.92927	1.45891e-05
ENSG00000157933	SKI	SKI proto-oncogene [Source:HGNC Symbol;Acc:HGNC:10896]	protein_coding	-1.53468	0.0167845
ENSG00000136603	SKIL	SKI-like proto-oncogene [Source:HGNC Symbol;Acc:HGNC:10897]	protein_coding	-3.02457	1.31862e-06
ENSG00000145604	SKP2	S-phase kinase-associated protein 2, E3 ubiquitin protein ligase [Source:HGNC Symbol;Acc:HGNC:10901]	protein_coding	1.52008	1.11153e-05
ENSG00000155926	SLA	Src-like-adaptor [Source:HGNC Symbol;Acc:HGNC:10902]	protein_coding	-1.63087	0.000454832
ENSG00000101082	SLA2	Src like adaptor 2 [Source:HGNC Symbol;Acc:HGNC:17329]	protein_coding	-1.65142	0.000137402
ENSG00000117090	SLAMF1	signaling lymphocytic activation molecule family member 1 [Source:HGNC Symbol;Acc:HGNC:10903]	protein_coding	1.94734	2.60246e-08
ENSG00000018280	SLC11A1	solute carrier family 11 member 1 [Source:HGNC Symbol;Acc:HGNC:10907]	protein_coding	-1.52502	0.0367749
ENSG00000064651	SLC12A2	solute carrier family 12 member 2 [Source:HGNC Symbol;Acc:HGNC:10911]	protein_coding	-1.56038	0.00146783
ENSG00000163406	SLC15A2	solute carrier family 15 member 2 [Source:HGNC Symbol;Acc:HGNC:10921]	protein_coding	1.99044	5.03127e-06
ENSG00000139370	SLC15A4	solute carrier family 15 member 4 [Source:HGNC Symbol;Acc:HGNC:23090]	protein_coding	-1.59281	6.99404e-06
ENSG00000226419	SLC16A1-AS1	SLC16A1 antisense RNA 1 [Source:HGNC Symbol;Acc:HGNC:49445]	antisense	1.5771	0.00032635
ENSG00000108932	SLC16A6	solute carrier family 16 member 6 [Source:HGNC Symbol;Acc:HGNC:10927]	protein_coding	-2.48226	5.11856e-08
ENSG00000117479	SLC19A2	solute carrier family 19 member 2 [Source:HGNC Symbol;Acc:HGNC:10938]	protein_coding	-2.13551	3.32745e-08
ENSG00000115902	SLC1A4	solute carrier family 1 member 4 [Source:HGNC Symbol;Acc:HGNC:10942]	protein_coding	-2.04867	4.64621e-07
ENSG00000197208	SLC22A4	solute carrier family 22 member 4 [Source:HGNC Symbol;Acc:HGNC:10968]	protein_coding	-2.23823	1.29604e-06
ENSG00000100372	SLC25A17	solute carrier family 25 member 17 [Source:HGNC Symbol;Acc:HGNC:10987]	protein_coding	1.49995	7.45319e-05
ENSG00000075415	SLC25A3	solute carrier family 25 member 3 [Source:HGNC Symbol;Acc:HGNC:10989]	protein_coding	-1.53577	0.000377264
ENSG00000164933	SLC25A32	solute carrier family 25 member 32 [Source:HGNC Symbol;Acc:HGNC:29683]	protein_coding	-1.62411	0.000305446
ENSG00000171612	SLC25A33	solute carrier family 25 member 33 [Source:HGNC Symbol;Acc:HGNC:29681]	protein_coding	-2.17691	3.05378e-08
ENSG00000114120	SLC25A36	solute carrier family 25 member 36 [Source:HGNC Symbol;Acc:HGNC:25554]	protein_coding	-1.52795	0.00326207
ENSG00000059804	SLC2A3	solute carrier family 2 member 3 [Source:HGNC Symbol;Acc:HGNC:11007]	protein_coding	-2.12041	5.48213e-06
ENSG00000121073	SLC35B1	solute carrier family 35 member B1 [Source:HGNC Symbol;Acc:HGNC:20798]	protein_coding	-1.54322	7.57191e-05
ENSG00000127526	SLC35E1	solute carrier family 35 member E1 [Source:HGNC Symbol;Acc:HGNC:20803]	protein_coding	-1.58004	0.000122048
ENSG00000180773	SLC36A4	solute carrier family 36 member 4 [Source:HGNC Symbol;Acc:HGNC:19660]	protein_coding	-1.70494	0.000305863
ENSG00000134294	SLC38A2	solute carrier family 38 member 2 [Source:HGNC Symbol;Acc:HGNC:13448]	protein_coding	-1.52593	0.015305
ENSG00000138821	SLC39A8	solute carrier family 39 member 8 [Source:HGNC Symbol;Acc:HGNC:20862]	protein_coding	-1.64038	0.001035
ENSG00000168003	SLC3A2	solute carrier family 3 member 2 [Source:HGNC Symbol;Acc:HGNC:11026]	protein_coding	-1.62843	0.000131044
ENSG00000167703	SLC43A2	solute carrier family 43 member 2 [Source:HGNC Symbol;Acc:HGNC:23087]	protein_coding	-1.54434	0.0158008
ENSG00000076351	SLC46A1	solute carrier family 46 member 1 [Source:HGNC Symbol;Acc:HGNC:30521]	protein_coding	1.73288	0.00173996
ENSG00000139508	SLC46A3	solute carrier family 46 member 3 [Source:HGNC Symbol;Acc:HGNC:27501]	protein_coding	1.582	6.10226e-06
ENSG00000080493	SLC4A4	solute carrier family 4 member 4 [Source:HGNC Symbol;Acc:HGNC:11030]	protein_coding	-1.55806	0.00156529
ENSG00000138074	SLC5A6	solute carrier family 5 member 6 [Source:HGNC Symbol;Acc:HGNC:11041]	protein_coding	-2.19959	8.16834e-08
ENSG00000063127	SLC6A16	solute carrier family 6 member 16 [Source:HGNC Symbol;Acc:HGNC:13622]	protein_coding	1.50731	0.00316542
ENSG00000103257	SLC7A5	solute carrier family 7 member 5 [Source:HGNC Symbol;Acc:HGNC:11063]	protein_coding	-4.28123	6.34648e-09
ENSG00000281207	SLFNL1-AS1	SLFNL1 antisense RNA 1 [Source:HGNC Symbol;Acc:HGNC:44126]	antisense	-1.54852	0.0280693
ENSG00000101665	SMAD7	SMAD family member 7 [Source:HGNC Symbol;Acc:HGNC:6773]	protein_coding	-3.66374	4.86306e-10
ENSG00000205534	SMG1P2	SMG1P2, nonsense mediated mRNA decay associated PI3K related kinase pseudogene 2 [Source:HGNC Symbol;Acc:HGNC:49859]	unprocessed_pseudogene	-1.63297	0.0181792
ENSG00000103056	SMPD3	sphingomyelin phosphodiesterase 3 [Source:HGNC Symbol;Acc:HGNC:14240]	protein_coding	-1.57922	0.00586041
ENSG00000172594	SMPDL3A	sphingomyelin phosphodiesterase acid like 3A [Source:HGNC Symbol;Acc:HGNC:17389]	protein_coding	-2.11011	2.88168e-05
ENSG00000164975	SNAPC3	small nuclear RNA activating complex polypeptide 3 [Source:HGNC Symbol;Acc:HGNC:11136]	protein_coding	1.61026	1.98921e-05
ENSG00000232956	SNHG15	small nucleolar RNA host gene 15 [Source:HGNC Symbol;Acc:HGNC:27797]	lincRNA	-1.72696	9.14156e-05
ENSG00000163877	SNIP1	Smad nuclear interacting protein 1 [Source:HGNC Symbol;Acc:HGNC:30587]	protein_coding	-1.72298	2.18148e-05
ENSG00000163788	SNRK	SNF related kinase [Source:HGNC Symbol;Acc:HGNC:30598]	protein_coding	-1.69216	4.76264e-05
ENSG00000130340	SNX9	sorting nexin 9 [Source:HGNC Symbol;Acc:HGNC:14973]	protein_coding	-1.97326	2.20196e-05
ENSG00000170677	SOCS6	suppressor of cytokine signaling 6 [Source:HGNC Symbol;Acc:HGNC:16833]	protein_coding	-1.70315	0.00106478
ENSG00000112096	SOD2	superoxide dismutase 2, mitochondrial [Source:HGNC Symbol;Acc:HGNC:11180]	protein_coding	-1.68268	0.00038314
ENSG00000135899	SP110	SP110 nuclear body protein [Source:HGNC Symbol;Acc:HGNC:5401]	protein_coding	1.50996	0.000179622
ENSG00000172845	SP3	Sp3 transcription factor [Source:HGNC Symbol;Acc:HGNC:11208]	protein_coding	-1.5992	0.00115983
ENSG00000104450	SPAG1	sperm associated antigen 1 [Source:HGNC Symbol;Acc:HGNC:11212]	protein_coding	-1.68507	0.000103095
ENSG00000076382	SPAG5	sperm associated antigen 5 [Source:HGNC Symbol;Acc:HGNC:13452]	protein_coding	-1.88071	6.21105e-06
ENSG00000008294	SPAG9	sperm associated antigen 9 [Source:HGNC Symbol;Acc:HGNC:14524]	protein_coding	-1.52984	0.00148744
ENSG00000158792	SPATA2L	spermatogenesis associated 2 like [Source:HGNC Symbol;Acc:HGNC:28393]	protein_coding	-2.00705	4.14726e-05
ENSG00000163806	SPDYA	speedy/RINGO cell cycle regulator family member A [Source:HGNC Symbol;Acc:HGNC:30613]	protein_coding	-1.6362	0.0103384
ENSG00000152582	SPEF2	sperm flagellar 2 [Source:HGNC Symbol;Acc:HGNC:26293]	protein_coding	1.51322	0.000439489
ENSG00000176170	SPHK1	sphingosine kinase 1 [Source:HGNC Symbol;Acc:HGNC:11240]	protein_coding	-1.81697	0.00417079
ENSG00000159674	SPON2	spondin 2 [Source:HGNC Symbol;Acc:HGNC:11253]	protein_coding	-1.80263	0.00416476
ENSG00000179119	SPTY2D1	SPT2 chromatin protein domain containing 1 [Source:HGNC Symbol;Acc:HGNC:26818]	protein_coding	-1.87355	9.25404e-07
ENSG00000104549	SQLE	squalene epoxidase [Source:HGNC Symbol;Acc:HGNC:11279]	protein_coding	-1.53117	0.00159267
ENSG00000153914	SREK1	splicing regulatory glutamic acid and lysine rich protein 1 [Source:HGNC Symbol;Acc:HGNC:17882]	protein_coding	-1.52312	0.0032168
ENSG00000122862	SRGN	serglycin [Source:HGNC Symbol;Acc:HGNC:9361]	protein_coding	-2.16143	9.14817e-07
ENSG00000073849	ST6GAL1	ST6 beta-galactoside alpha-2,6-sialyltransferase 1 [Source:HGNC Symbol;Acc:HGNC:10860]	protein_coding	1.53637	0.000383626
ENSG00000004866	ST7	suppression of tumorigenicity 7 [Source:HGNC Symbol;Acc:HGNC:11351]	protein_coding	-1.55811	0.000199372
ENSG00000111728	ST8SIA1	ST8 alpha-N-acetyl-neuraminide alpha-2,8-sialyltransferase 1 [Source:HGNC Symbol;Acc:HGNC:10869]	protein_coding	1.93151	1.32836e-06
ENSG00000164211	STARD4	StAR related lipid transfer domain containing 4 [Source:HGNC Symbol;Acc:HGNC:18058]	protein_coding	-2.57356	9.84674e-09
ENSG00000172345	STARD5	StAR related lipid transfer domain containing 5 [Source:HGNC Symbol;Acc:HGNC:18065]	protein_coding	-2.06616	4.83503e-07
ENSG00000124214	STAU1	staufen double-stranded RNA binding protein 1 [Source:HGNC Symbol;Acc:HGNC:11370]	protein_coding	-1.52298	0.000177673
ENSG00000081320	STK17B	serine/threonine kinase 17b [Source:HGNC Symbol;Acc:HGNC:11396]	protein_coding	-1.52657	0.00192161
ENSG00000023734	STRAP	serine/threonine kinase receptor associated protein [Source:HGNC Symbol;Acc:HGNC:30796]	protein_coding	-1.60294	0.00023051
ENSG00000135604	STX11	syntaxin 11 [Source:HGNC Symbol;Acc:HGNC:11429]	protein_coding	-1.6993	0.000123459
ENSG00000079950	STX7	syntaxin 7 [Source:HGNC Symbol;Acc:HGNC:11442]	protein_coding	1.60462	5.7254e-05
ENSG00000113387	SUB1	SUB1 homolog, transcriptional regulator [Source:HGNC Symbol;Acc:HGNC:19985]	protein_coding	-1.58444	0.000524279
ENSG00000094975	SUCO	SUN domain containing ossification factor [Source:HGNC Symbol;Acc:HGNC:1240]	protein_coding	-1.55129	0.00164656
ENSG00000196562	SULF2	sulfatase 2 [Source:HGNC Symbol;Acc:HGNC:20392]	protein_coding	-1.5374	0.00131321
ENSG00000156502	SUPV3L1	Suv3 like RNA helicase [Source:HGNC Symbol;Acc:HGNC:11471]	protein_coding	-1.76594	2.77664e-06
ENSG00000204070	SYS1	Sys1 golgi trafficking protein [Source:HGNC Symbol;Acc:HGNC:16162]	protein_coding	-1.50475	0.000338375
ENSG00000164674	SYTL3	synaptotagmin like 3 [Source:HGNC Symbol;Acc:HGNC:15587]	protein_coding	-2.10478	1.54268e-09
ENSG00000147526	TACC1	transforming acidic coiled-coil containing protein 1 [Source:HGNC Symbol;Acc:HGNC:11522]	protein_coding	-1.68654	3.4315e-06
ENSG00000197780	TAF13	TATA-box binding protein associated factor 13 [Source:HGNC Symbol;Acc:HGNC:11546]	protein_coding	-2.1082	5.40262e-07
ENSG00000135801	TAF5L	TATA-box binding protein associated factor 5 like [Source:HGNC Symbol;Acc:HGNC:17304]	protein_coding	-1.55608	7.02794e-05
ENSG00000263327	TAPT1-AS1	TAPT1 antisense RNA 1 (head to head) [Source:HGNC Symbol;Acc:HGNC:26832]	antisense	1.90068	8.16602e-06
ENSG00000212127	TAS2R14	taste 2 receptor member 14 [Source:HGNC Symbol;Acc:HGNC:14920]	protein_coding	1.53407	0.00520206
ENSG00000121749	TBC1D15	TBC1 domain family member 15 [Source:HGNC Symbol;Acc:HGNC:25694]	protein_coding	-1.71579	0.000249507
ENSG00000036054	TBC1D23	TBC1 domain family member 23 [Source:HGNC Symbol;Acc:HGNC:25622]	protein_coding	-1.51273	0.00280877
ENSG00000145979	TBC1D7	TBC1 domain family member 7 [Source:HGNC Symbol;Acc:HGNC:21066]	protein_coding	-1.59746	0.00176715
ENSG00000116205	TCEANC2	transcription elongation factor A N-terminal and central domain containing 2 [Source:HGNC Symbol;Acc:HGNC:26494]	protein_coding	1.6656	2.88255e-05
ENSG00000081059	TCF7	transcription factor 7 (T-cell specific, HMG-box) [Source:HGNC Symbol;Acc:HGNC:11639]	protein_coding	1.54306	0.000701564
ENSG00000100721	TCL1A	T-cell leukemia/lymphoma 1A [Source:HGNC Symbol;Acc:HGNC:11648]	protein_coding	1.72886	0.0317585
ENSG00000185339	TCN2	transcobalamin 2 [Source:HGNC Symbol;Acc:HGNC:11653]	protein_coding	-1.5494	0.0203532
ENSG00000204852	TCTN1	tectonic family member 1 [Source:HGNC Symbol;Acc:HGNC:26113]	protein_coding	1.60918	7.09413e-05
ENSG00000182134	TDRKH	tudor and KH domain containing [Source:HGNC Symbol;Acc:HGNC:11713]	protein_coding	1.51277	0.000289611
ENSG00000135426	TESPA1	thymocyte expressed, positive selection associated 1 [Source:HGNC Symbol;Acc:HGNC:29109]	protein_coding	1.55888	2.86106e-05
ENSG00000151287	TEX30	testis expressed 30 [Source:HGNC Symbol;Acc:HGNC:25188]	protein_coding	-1.72031	0.000493844
ENSG00000029639	TFB1M	transcription factor B1, mitochondrial [Source:HGNC Symbol;Acc:HGNC:17037]	protein_coding	1.81546	1.56158e-07
ENSG00000198176	TFDP1	transcription factor Dp-1 [Source:HGNC Symbol;Acc:HGNC:11749]	protein_coding	-1.49534	0.000377814
ENSG00000100109	TFIP11	tuftelin interacting protein 11 [Source:HGNC Symbol;Acc:HGNC:17165]	protein_coding	-1.51887	0.00014558
ENSG00000072274	TFRC	transferrin receptor [Source:HGNC Symbol;Acc:HGNC:11763]	protein_coding	-1.73445	0.000137468
ENSG00000069702	TGFBR3	transforming growth factor beta receptor 3 [Source:HGNC Symbol;Acc:HGNC:11774]	protein_coding	-1.8603	2.2799e-07
ENSG00000177426	TGIF1	TGFB induced factor homeobox 1 [Source:HGNC Symbol;Acc:HGNC:11776]	protein_coding	-1.73035	0.000123031
ENSG00000168152	THAP9	THAP domain containing 9 [Source:HGNC Symbol;Acc:HGNC:23192]	protein_coding	-1.87486	4.94447e-05
ENSG00000251022	THAP9-AS1	THAP9 antisense RNA 1 [Source:HGNC Symbol;Acc:HGNC:44172]	antisense	-1.72036	5.4281e-05
ENSG00000178726	THBD	thrombomodulin [Source:HGNC Symbol;Acc:HGNC:11784]	protein_coding	-2.26204	0.00189002
ENSG00000137801	THBS1	thrombospondin 1 [Source:HGNC Symbol;Acc:HGNC:11785]	protein_coding	-2.36972	0.00276392
ENSG00000159445	THEM4	thioesterase superfamily member 4 [Source:HGNC Symbol;Acc:HGNC:17947]	protein_coding	1.64032	4.90763e-06
ENSG00000130775	THEMIS2	thymocyte selection associated family member 2 [Source:HGNC Symbol;Acc:HGNC:16839]	protein_coding	-1.55272	0.00108208
ENSG00000185875	THNSL1	threonine synthase like 1 [Source:HGNC Symbol;Acc:HGNC:26160]	protein_coding	1.79238	5.80823e-06
ENSG00000127666	TICAM1	toll like receptor adaptor molecule 1 [Source:HGNC Symbol;Acc:HGNC:18348]	protein_coding	-1.52605	0.018667
ENSG00000145365	TIFA	TRAF interacting protein with forkhead associated domain [Source:HGNC Symbol;Acc:HGNC:19075]	protein_coding	1.67548	0.000101171
ENSG00000134375	TIMM17A	translocase of inner mitochondrial membrane 17 homolog A (yeast) [Source:HGNC Symbol;Acc:HGNC:17315]	protein_coding	-1.61849	6.31425e-05
ENSG00000163659	TIPARP	TCDD inducible poly(ADP-ribose) polymerase [Source:HGNC Symbol;Acc:HGNC:23696]	protein_coding	-2.13683	1.30004e-07
ENSG00000196781	TLE1	transducin like enhancer of split 1 [Source:HGNC Symbol;Acc:HGNC:11837]	protein_coding	-1.82432	5.69813e-06
ENSG00000174123	TLR10	toll like receptor 10 [Source:HGNC Symbol;Acc:HGNC:15634]	protein_coding	2.05245	0.000203363
ENSG00000174130	TLR6	toll like receptor 6 [Source:HGNC Symbol;Acc:HGNC:16711]	protein_coding	1.61819	1.67006e-05
ENSG00000198498	TMA16	translation machinery associated 16 homolog [Source:HGNC Symbol;Acc:HGNC:25638]	protein_coding	1.55253	3.32547e-05
ENSG00000057704	TMCC3	transmembrane and coiled-coil domain family 3 [Source:HGNC Symbol;Acc:HGNC:29199]	protein_coding	-3.36923	4.79285e-12
ENSG00000086598	TMED2	transmembrane p24 trafficking protein 2 [Source:HGNC Symbol;Acc:HGNC:16996]	protein_coding	-1.51325	0.00105343
ENSG00000109066	TMEM104	transmembrane protein 104 [Source:HGNC Symbol;Acc:HGNC:25984]	protein_coding	-1.53257	0.00870321
ENSG00000198270	TMEM116	transmembrane protein 116 [Source:HGNC Symbol;Acc:HGNC:25084]	protein_coding	1.63457	7.79542e-06
ENSG00000164124	TMEM144	transmembrane protein 144 [Source:HGNC Symbol;Acc:HGNC:25633]	protein_coding	1.77736	0.00158537
ENSG00000236144	TMEM147-AS1	TMEM147 antisense RNA 1 [Source:HGNC Symbol;Acc:HGNC:51273]	antisense	1.73564	6.12902e-06
ENSG00000247828	TMEM161B-AS1	TMEM161B antisense RNA 1 [Source:HGNC Symbol;Acc:HGNC:43839]	antisense	1.53684	0.000106901
ENSG00000215717	TMEM167B	transmembrane protein 167B [Source:HGNC Symbol;Acc:HGNC:30187]	protein_coding	-1.63324	0.000326373
ENSG00000205269	TMEM170B	transmembrane protein 170B [Source:HGNC Symbol;Acc:HGNC:34244]	protein_coding	-1.65773	0.00127824
ENSG00000135048	TMEM2	transmembrane protein 2 [Source:HGNC Symbol;Acc:HGNC:11869]	protein_coding	-2.33256	3.76299e-08
ENSG00000131634	TMEM204	transmembrane protein 204 [Source:HGNC Symbol;Acc:HGNC:14158]	protein_coding	1.50342	0.00391181
ENSG00000176142	TMEM39A	transmembrane protein 39A [Source:HGNC Symbol;Acc:HGNC:25600]	protein_coding	-1.64262	7.04409e-05
ENSG00000151117	TMEM86A	transmembrane protein 86A [Source:HGNC Symbol;Acc:HGNC:26890]	protein_coding	-1.50751	0.00246642
ENSG00000103978	TMEM87A	transmembrane protein 87A [Source:HGNC Symbol;Acc:HGNC:24522]	protein_coding	-1.53754	0.000414881
ENSG00000128872	TMOD2	tropomodulin 2 [Source:HGNC Symbol;Acc:HGNC:11872]	protein_coding	1.60656	6.11529e-05
ENSG00000232810	TNF	tumor necrosis factor [Source:HGNC Symbol;Acc:HGNC:11892]	protein_coding	-1.78398	0.0124313
ENSG00000118503	TNFAIP3	TNF alpha induced protein 3 [Source:HGNC Symbol;Acc:HGNC:11896]	protein_coding	-3.15901	5.01195e-10
ENSG00000163154	TNFAIP8L2	TNF alpha induced protein 8 like 2 [Source:HGNC Symbol;Acc:HGNC:26277]	protein_coding	2.05823	5.673e-06
ENSG00000146072	TNFRSF21	TNF receptor superfamily member 21 [Source:HGNC Symbol;Acc:HGNC:13469]	protein_coding	-3.33468	5.54001e-09
ENSG00000121858	TNFSF10	tumor necrosis factor superfamily member 10 [Source:HGNC Symbol;Acc:HGNC:11925]	protein_coding	1.91694	9.73603e-05
ENSG00000125735	TNFSF14	tumor necrosis factor superfamily member 14 [Source:HGNC Symbol;Acc:HGNC:11930]	protein_coding	-1.55175	0.0132392
ENSG00000225423	TNPO1P1	transportin 1 pseudogene 1 [Source:HGNC Symbol;Acc:HGNC:45120]	processed_pseudogene	-1.60725	0.0280158
ENSG00000132773	TOE1	target of EGR1, member 1 (nuclear) [Source:HGNC Symbol;Acc:HGNC:15954]	protein_coding	-1.6626	7.22438e-05
ENSG00000100284	TOM1	target of myb1 membrane trafficking protein [Source:HGNC Symbol;Acc:HGNC:11982]	protein_coding	-1.58367	0.00524109
ENSG00000255987	TOMM20P2	TOMM20 pseudogene 2 [Source:HGNC Symbol;Acc:HGNC:50519]	processed_pseudogene	1.57645	0.00148578
ENSG00000131747	TOP2A	topoisomerase (DNA) II alpha [Source:HGNC Symbol;Acc:HGNC:11989]	protein_coding	-1.70221	0.00134643
ENSG00000143514	TP53BP2	tumor protein p53 binding protein 2 [Source:HGNC Symbol;Acc:HGNC:12000]	protein_coding	-1.77932	7.75836e-06
ENSG00000078804	TP53INP2	tumor protein p53 inducible nuclear protein 2 [Source:HGNC Symbol;Acc:HGNC:16104]	protein_coding	-3.72097	1.22741e-09
ENSG00000277734	TRAC	T-cell receptor alpha constant [Source:HGNC Symbol;Acc:HGNC:12029]	TR_C_gene	1.59368	0.000334922
ENSG00000009790	TRAF3IP3	TRAF3 interacting protein 3 [Source:HGNC Symbol;Acc:HGNC:30766]	protein_coding	1.75818	3.44496e-07
ENSG00000076604	TRAF4	TNF receptor associated factor 4 [Source:HGNC Symbol;Acc:HGNC:12034]	protein_coding	-1.86045	2.70498e-05
ENSG00000175104	TRAF6	TNF receptor associated factor 6 [Source:HGNC Symbol;Acc:HGNC:12036]	protein_coding	-1.5234	0.000337069
ENSG00000182400	TRAPPC6B	trafficking protein particle complex 6B [Source:HGNC Symbol;Acc:HGNC:23066]	protein_coding	1.49953	0.000134133
ENSG00000211787	TRAV8-3	T cell receptor alpha variable 8-3 [Source:HGNC Symbol;Acc:HGNC:12148]	TR_V_gene	1.73754	6.11371e-05
ENSG00000124731	TREM1	triggering receptor expressed on myeloid cells 1 [Source:HGNC Symbol;Acc:HGNC:17760]	protein_coding	-1.64818	0.00068691
ENSG00000281103	TRG-AS1	T cell receptor gamma locus antisense RNA 1 [Source:HGNC Symbol;Acc:HGNC:48974]	antisense	1.63978	0.00119641
ENSG00000173334	TRIB1	tribbles pseudokinase 1 [Source:HGNC Symbol;Acc:HGNC:16891]	protein_coding	-1.57298	0.00575557
ENSG00000204713	TRIM27	tripartite motif containing 27 [Source:HGNC Symbol;Acc:HGNC:9975]	protein_coding	1.65535	1.19711e-06
ENSG00000119401	TRIM32	tripartite motif containing 32 [Source:HGNC Symbol;Acc:HGNC:16380]	protein_coding	1.5291	3.73125e-05
ENSG00000204599	TRIM39	tripartite motif containing 39 [Source:HGNC Symbol;Acc:HGNC:10065]	protein_coding	-1.57231	0.000286258
ENSG00000132256	TRIM5	tripartite motif containing 5 [Source:HGNC Symbol;Acc:HGNC:16276]	protein_coding	1.51234	0.000201371
ENSG00000183718	TRIM52	tripartite motif containing 52 [Source:HGNC Symbol;Acc:HGNC:19024]	protein_coding	1.49927	6.80435e-06
ENSG00000185880	TRIM69	tripartite motif containing 69 [Source:HGNC Symbol;Acc:HGNC:17857]	protein_coding	1.50449	0.00172629
ENSG00000122435	TRMT13	tRNA methyltransferase 13 homolog [Source:HGNC Symbol;Acc:HGNC:25502]	protein_coding	1.52688	0.000511193
ENSG00000121486	TRMT1L	tRNA methyltransferase 1 like [Source:HGNC Symbol;Acc:HGNC:16782]	protein_coding	1.7765	1.85008e-06
ENSG00000089195	TRMT6	tRNA methyltransferase 6 [Source:HGNC Symbol;Acc:HGNC:20900]	protein_coding	-1.64149	0.000500006
ENSG00000196428	TSC22D2	TSC22 domain family member 2 [Source:HGNC Symbol;Acc:HGNC:29095]	protein_coding	-1.89326	5.17052e-06
ENSG00000154743	TSEN2	tRNA splicing endonuclease subunit 2 [Source:HGNC Symbol;Acc:HGNC:28422]	protein_coding	1.49852	2.76069e-05
ENSG00000182173	TSEN54	tRNA splicing endonuclease subunit 54 [Source:HGNC Symbol;Acc:HGNC:27561]	protein_coding	-1.58393	0.000175917
ENSG00000189241	TSPYL1	TSPY like 1 [Source:HGNC Symbol;Acc:HGNC:12382]	protein_coding	-1.61526	5.82248e-05
ENSG00000136925	TSTD2	thiosulfate sulfurtransferase like domain containing 2 [Source:HGNC Symbol;Acc:HGNC:30087]	protein_coding	-1.57264	0.000442712
ENSG00000011295	TTC19	tetratricopeptide repeat domain 19 [Source:HGNC Symbol;Acc:HGNC:26006]	protein_coding	-1.49811	0.00103942
ENSG00000075234	TTC38	tetratricopeptide repeat domain 38 [Source:HGNC Symbol;Acc:HGNC:26082]	protein_coding	-1.55799	0.00329988
ENSG00000133985	TTC9	tetratricopeptide repeat domain 9 [Source:HGNC Symbol;Acc:HGNC:20267]	protein_coding	1.67372	5.06328e-05
ENSG00000162222	TTC9C	tetratricopeptide repeat domain 9C [Source:HGNC Symbol;Acc:HGNC:28432]	protein_coding	1.68907	1.28262e-06
ENSG00000127824	TUBA4A	tubulin alpha 4a [Source:HGNC Symbol;Acc:HGNC:12407]	protein_coding	-1.50649	0.00599809
ENSG00000188229	TUBB4B	tubulin beta 4B class IVb [Source:HGNC Symbol;Acc:HGNC:20771]	protein_coding	-1.72729	0.00622057
ENSG00000176014	TUBB6	tubulin beta 6 class V [Source:HGNC Symbol;Acc:HGNC:20776]	protein_coding	-2.26947	7.22905e-05
ENSG00000108423	TUBD1	tubulin delta 1 [Source:HGNC Symbol;Acc:HGNC:16811]	protein_coding	1.53074	4.99312e-05
ENSG00000151239	TWF1	twinfilin actin binding protein 1 [Source:HGNC Symbol;Acc:HGNC:9620]	protein_coding	-1.60645	0.00189552
ENSG00000105849	TWISTNB	TWIST neighbor [Source:HGNC Symbol;Acc:HGNC:18027]	protein_coding	-1.62366	0.00169238
ENSG00000153066	TXNDC11	thioredoxin domain containing 11 [Source:HGNC Symbol;Acc:HGNC:28030]	protein_coding	-1.90389	3.4272e-08
ENSG00000117143	UAP1	UDP-N-acetylglucosamine pyrophosphorylase 1 [Source:HGNC Symbol;Acc:HGNC:12457]	protein_coding	-2.47341	5.09987e-09
ENSG00000165006	UBAP1	ubiquitin associated protein 1 [Source:HGNC Symbol;Acc:HGNC:12461]	protein_coding	-1.7504	3.58036e-06
ENSG00000160185	UBASH3A	ubiquitin associated and SH3 domain containing A [Source:HGNC Symbol;Acc:HGNC:12462]	protein_coding	1.61933	8.63363e-05
ENSG00000150991	UBC	ubiquitin C [Source:HGNC Symbol;Acc:HGNC:12468]	protein_coding	-1.91754	3.32234e-07
ENSG00000184182	UBE2F	ubiquitin conjugating enzyme E2 F (putative) [Source:HGNC Symbol;Acc:HGNC:12480]	protein_coding	-1.56091	6.58879e-06
ENSG00000108106	UBE2S	ubiquitin conjugating enzyme E2 S [Source:HGNC Symbol;Acc:HGNC:17895]	protein_coding	-1.58008	0.06874
ENSG00000183696	UPP1	uridine phosphorylase 1 [Source:HGNC Symbol;Acc:HGNC:12576]	protein_coding	-1.52624	0.00373153
ENSG00000152484	USP12	ubiquitin specific peptidase 12 [Source:HGNC Symbol;Acc:HGNC:20485]	protein_coding	-1.5184	0.00370655
ENSG00000156256	USP16	ubiquitin specific peptidase 16 [Source:HGNC Symbol;Acc:HGNC:12614]	protein_coding	-1.56089	0.00116415
ENSG00000055483	USP36	ubiquitin specific peptidase 36 [Source:HGNC Symbol;Acc:HGNC:20062]	protein_coding	-2.11013	4.38651e-06
ENSG00000049245	VAMP3	vesicle associated membrane protein 3 [Source:HGNC Symbol;Acc:HGNC:12644]	protein_coding	-1.67528	2.77872e-05
ENSG00000134215	VAV3	vav guanine nucleotide exchange factor 3 [Source:HGNC Symbol;Acc:HGNC:12659]	protein_coding	-1.62358	4.67051e-05
ENSG00000213585	VDAC1	voltage dependent anion channel 1 [Source:HGNC Symbol;Acc:HGNC:12669]	protein_coding	-1.64172	0.000104708
ENSG00000165637	VDAC2	voltage dependent anion channel 2 [Source:HGNC Symbol;Acc:HGNC:12672]	protein_coding	-1.57061	0.000159298
ENSG00000255776	VDAC2P2	voltage dependent anion channel 2 pseudogene 2 [Source:HGNC Symbol;Acc:HGNC:32693]	processed_pseudogene	1.86708	0.00320662
ENSG00000111424	VDR	vitamin D (1,25- dihydroxyvitamin D3) receptor [Source:HGNC Symbol;Acc:HGNC:12679]	protein_coding	-1.51623	0.0066576
ENSG00000112715	VEGFA	vascular endothelial growth factor A [Source:HGNC Symbol;Acc:HGNC:12680]	protein_coding	-2.50479	6.91255e-05
ENSG00000026025	VIM	vimentin [Source:HGNC Symbol;Acc:HGNC:12692]	protein_coding	-1.62623	0.000273951
ENSG00000131871	VIMP	VCP interacting membrane selenoprotein [Source:HGNC Symbol;Acc:HGNC:30396]	protein_coding	-1.8679	6.48451e-07
ENSG00000112299	VNN1	vanin 1 [Source:HGNC Symbol;Acc:HGNC:12705]	protein_coding	-1.50029	0.0695144
ENSG00000104142	VPS18	VPS18, CORVET/HOPS core subunit [Source:HGNC Symbol;Acc:HGNC:15972]	protein_coding	-1.5937	5.5202e-05
ENSG00000122958	VPS26A	VPS26, retromer complex component A [Source:HGNC Symbol;Acc:HGNC:12711]	protein_coding	-1.51815	0.00110303
ENSG00000139722	VPS37B	VPS37B, ESCRT-I subunit [Source:HGNC Symbol;Acc:HGNC:25754]	protein_coding	-1.76707	7.66522e-05
ENSG00000116874	WARS2	tryptophanyl tRNA synthetase 2, mitochondrial [Source:HGNC Symbol;Acc:HGNC:12730]	protein_coding	-1.55002	0.00120846
ENSG00000084463	WBP11	WW domain binding protein 11 [Source:HGNC Symbol;Acc:HGNC:16461]	protein_coding	-1.53616	0.000357981
ENSG00000163026	WDCP	WD repeat and coiled coil containing [Source:HGNC Symbol;Acc:HGNC:26157]	protein_coding	1.70419	3.04062e-06
ENSG00000085449	WDFY1	WD repeat and FYVE domain containing 1 [Source:HGNC Symbol;Acc:HGNC:20451]	protein_coding	-1.54287	0.000180963
ENSG00000141580	WDR45B	WD repeat domain 45B [Source:HGNC Symbol;Acc:HGNC:25072]	protein_coding	-1.55809	4.88565e-05
ENSG00000085433	WDR47	WD repeat domain 47 [Source:HGNC Symbol;Acc:HGNC:29141]	protein_coding	-1.7025	2.76189e-05
ENSG00000114742	WDR48	WD repeat domain 48 [Source:HGNC Symbol;Acc:HGNC:30914]	protein_coding	-1.52498	0.00173137
ENSG00000196981	WDR5B	WD repeat domain 5B [Source:HGNC Symbol;Acc:HGNC:17826]	protein_coding	1.54551	0.00045231
ENSG00000070540	WIPI1	WD repeat domain, phosphoinositide interacting 1 [Source:HGNC Symbol;Acc:HGNC:25471]	protein_coding	-2.22902	1.84485e-10
ENSG00000280128	XXbac-BPG283O16.9		TEC	1.87999	3.36875e-06
ENSG00000176105	YES1	YES proto-oncogene 1, Src family tyrosine kinase [Source:HGNC Symbol;Acc:HGNC:12841]	protein_coding	-2.81318	4.24602e-10
ENSG00000119801	YPEL5	yippee like 5 [Source:HGNC Symbol;Acc:HGNC:18329]	protein_coding	-2.71851	4.83856e-10
ENSG00000196449	YRDC	yrdC N6-threonylcarbamoyltransferase domain containing [Source:HGNC Symbol;Acc:HGNC:28905]	protein_coding	-1.52948	0.000519811
ENSG00000185728	YTHDF3	YTH N6-methyladenosine RNA binding protein 3 [Source:HGNC Symbol;Acc:HGNC:26465]	protein_coding	-1.71314	5.30597e-05
ENSG00000164924	YWHAZ	tyrosine 3-monooxygenase/tryptophan 5-monooxygenase activation protein zeta [Source:HGNC Symbol;Acc:HGNC:12855]	protein_coding	-1.6148	9.52099e-05
ENSG00000100426	ZBED4	zinc finger BED-type containing 4 [Source:HGNC Symbol;Acc:HGNC:20721]	protein_coding	-1.51025	0.000264383
ENSG00000126804	ZBTB1	zinc finger and BTB domain containing 1 [Source:HGNC Symbol;Acc:HGNC:20259]	protein_coding	-1.85822	1.90831e-05
ENSG00000205189	ZBTB10	zinc finger and BTB domain containing 10 [Source:HGNC Symbol;Acc:HGNC:30953]	protein_coding	-2.02928	0.000103181
ENSG00000109906	ZBTB16	zinc finger and BTB domain containing 16 [Source:HGNC Symbol;Acc:HGNC:12930]	protein_coding	-1.82062	0.000864662
ENSG00000173276	ZBTB21	zinc finger and BTB domain containing 21 [Source:HGNC Symbol;Acc:HGNC:13083]	protein_coding	-2.3176	6.37752e-08
ENSG00000169155	ZBTB43	zinc finger and BTB domain containing 43 [Source:HGNC Symbol;Acc:HGNC:17908]	protein_coding	-2.48726	4.99971e-10
ENSG00000168826	ZBTB49	zinc finger and BTB domain containing 49 [Source:HGNC Symbol;Acc:HGNC:19883]	protein_coding	-1.69372	1.22363e-05
ENSG00000163874	ZC3H12A	zinc finger CCCH-type containing 12A [Source:HGNC Symbol;Acc:HGNC:26259]	protein_coding	-1.85584	9.82908e-05
ENSG00000204186	ZDBF2	zinc finger DBF-type containing 2 [Source:HGNC Symbol;Acc:HGNC:29313]	protein_coding	-1.98661	9.59571e-05
ENSG00000171307	ZDHHC16	zinc finger DHHC-type containing 16 [Source:HGNC Symbol;Acc:HGNC:20714]	protein_coding	1.53652	4.35394e-05
ENSG00000180776	ZDHHC20	zinc finger DHHC-type containing 20 [Source:HGNC Symbol;Acc:HGNC:20749]	protein_coding	-1.56474	0.000597398
ENSG00000169554	ZEB2	zinc finger E-box binding homeobox 2 [Source:HGNC Symbol;Acc:HGNC:14881]	protein_coding	-1.68083	0.000260221
ENSG00000178381	ZFAND2A	zinc finger AN1-type containing 2A [Source:HGNC Symbol;Acc:HGNC:28073]	protein_coding	-2.00405	8.35105e-09
ENSG00000107372	ZFAND5	zinc finger AN1-type containing 5 [Source:HGNC Symbol;Acc:HGNC:13008]	protein_coding	-1.66093	0.000277327
ENSG00000086666	ZFAND6	zinc finger AN1-type containing 6 [Source:HGNC Symbol;Acc:HGNC:30164]	protein_coding	-1.52267	0.00160552
ENSG00000142065	ZFP14	ZFP14 zinc finger protein [Source:HGNC Symbol;Acc:HGNC:29312]	protein_coding	1.81461	1.66633e-08
ENSG00000180787	ZFP3	ZFP3 zinc finger protein [Source:HGNC Symbol;Acc:HGNC:12861]	protein_coding	1.80459	2.86522e-08
ENSG00000128016	ZFP36	ZFP36 ring finger protein [Source:HGNC Symbol;Acc:HGNC:12862]	protein_coding	-1.79745	0.000321998
ENSG00000196670	ZFP62	ZFP62 zinc finger protein [Source:HGNC Symbol;Acc:HGNC:23241]	protein_coding	1.82977	6.74597e-09
ENSG00000155592	ZKSCAN2	zinc finger with KRAB and SCAN domains 2 [Source:HGNC Symbol;Acc:HGNC:25677]	protein_coding	-1.52509	0.000652699
ENSG00000189298	ZKSCAN3	zinc finger with KRAB and SCAN domains 3 [Source:HGNC Symbol;Acc:HGNC:13853]	protein_coding	1.68929	4.06699e-05
ENSG00000187626	ZKSCAN4	zinc finger with KRAB and SCAN domains 4 [Source:HGNC Symbol;Acc:HGNC:13854]	protein_coding	1.5489	0.000221109
ENSG00000141497	ZMYND15	zinc finger MYND-type containing 15 [Source:HGNC Symbol;Acc:HGNC:20997]	protein_coding	-1.76673	0.00250403
ENSG00000256223	ZNF10	zinc finger protein 10 [Source:HGNC Symbol;Acc:HGNC:12879]	protein_coding	-1.66172	0.00402925
ENSG00000181896	ZNF101	zinc finger protein 101 [Source:HGNC Symbol;Acc:HGNC:12881]	protein_coding	1.49763	0.000449604
ENSG00000125846	ZNF133	zinc finger protein 133 [Source:HGNC Symbol;Acc:HGNC:12917]	protein_coding	1.65671	1.78174e-05
ENSG00000196646	ZNF136	zinc finger protein 136 [Source:HGNC Symbol;Acc:HGNC:12920]	protein_coding	-1.56606	0.000241495
ENSG00000175787	ZNF169	zinc finger protein 169 [Source:HGNC Symbol;Acc:HGNC:12957]	protein_coding	1.60646	8.0786e-06
ENSG00000105497	ZNF175	zinc finger protein 175 [Source:HGNC Symbol;Acc:HGNC:12964]	protein_coding	1.72359	8.83924e-07
ENSG00000096654	ZNF184	zinc finger protein 184 [Source:HGNC Symbol;Acc:HGNC:12975]	protein_coding	-1.73063	0.000330896
ENSG00000256294	ZNF225	zinc finger protein 225 [Source:HGNC Symbol;Acc:HGNC:13018]	protein_coding	1.53888	0.000538455
ENSG00000167380	ZNF226	zinc finger protein 226 [Source:HGNC Symbol;Acc:HGNC:13019]	protein_coding	1.52221	0.000214293
ENSG00000263002	ZNF234	zinc finger protein 234 [Source:HGNC Symbol;Acc:HGNC:13027]	protein_coding	1.97644	3.26767e-08
ENSG00000198105	ZNF248	zinc finger protein 248 [Source:HGNC Symbol;Acc:HGNC:13041]	protein_coding	1.92025	2.09793e-08
ENSG00000196150	ZNF250	zinc finger protein 250 [Source:HGNC Symbol;Acc:HGNC:13044]	protein_coding	-1.59036	0.000357031
ENSG00000256771	ZNF253	zinc finger protein 253 [Source:HGNC Symbol;Acc:HGNC:13497]	protein_coding	1.53589	0.000381936
ENSG00000254004	ZNF260	zinc finger protein 260 [Source:HGNC Symbol;Acc:HGNC:13499]	protein_coding	1.51465	0.00104164
ENSG00000185947	ZNF267	zinc finger protein 267 [Source:HGNC Symbol;Acc:HGNC:13060]	protein_coding	-1.9076	1.83555e-05
ENSG00000162702	ZNF281	zinc finger protein 281 [Source:HGNC Symbol;Acc:HGNC:13075]	protein_coding	-1.5009	0.00268634
ENSG00000167637	ZNF283	zinc finger protein 283 [Source:HGNC Symbol;Acc:HGNC:13077]	protein_coding	1.75418	4.20254e-07
ENSG00000130803	ZNF317	zinc finger protein 317 [Source:HGNC Symbol;Acc:HGNC:13507]	protein_coding	-1.68428	1.85331e-06
ENSG00000181315	ZNF322	zinc finger protein 322 [Source:HGNC Symbol;Acc:HGNC:23640]	protein_coding	1.50248	0.00710419
ENSG00000130844	ZNF331	zinc finger protein 331 [Source:HGNC Symbol;Acc:HGNC:15489]	protein_coding	-3.84637	3.58539e-09
ENSG00000088876	ZNF343	zinc finger protein 343 [Source:HGNC Symbol;Acc:HGNC:16017]	protein_coding	1.65662	1.04077e-06
ENSG00000197937	ZNF347	zinc finger protein 347 [Source:HGNC Symbol;Acc:HGNC:16447]	protein_coding	1.68184	1.38154e-05
ENSG00000161298	ZNF382	zinc finger protein 382 [Source:HGNC Symbol;Acc:HGNC:17409]	protein_coding	1.89778	1.75734e-07
ENSG00000160908	ZNF394	zinc finger protein 394 [Source:HGNC Symbol;Acc:HGNC:18832]	protein_coding	-1.53495	0.000152098
ENSG00000186812	ZNF397	zinc finger protein 397 [Source:HGNC Symbol;Acc:HGNC:18818]	protein_coding	1.79862	4.37085e-08
ENSG00000119725	ZNF410	zinc finger protein 410 [Source:HGNC Symbol;Acc:HGNC:20144]	protein_coding	-1.67253	5.70875e-05
ENSG00000197013	ZNF429	zinc finger protein 429 [Source:HGNC Symbol;Acc:HGNC:20817]	protein_coding	1.61961	0.000766638
ENSG00000125945	ZNF436	zinc finger protein 436 [Source:HGNC Symbol;Acc:HGNC:20814]	protein_coding	1.5115	0.000189764
ENSG00000171291	ZNF439	zinc finger protein 439 [Source:HGNC Symbol;Acc:HGNC:20873]	protein_coding	1.63953	3.93813e-05
ENSG00000243660	ZNF487	zinc finger protein 487 [Source:HGNC Symbol;Acc:HGNC:23488]	protein_coding	-1.66174	6.11177e-06
ENSG00000243943	ZNF512	zinc finger protein 512 [Source:HGNC Symbol;Acc:HGNC:29380]	protein_coding	1.58864	1.78747e-05
ENSG00000144026	ZNF514	zinc finger protein 514 [Source:HGNC Symbol;Acc:HGNC:25894]	protein_coding	1.7165	1.10485e-06
ENSG00000198131	ZNF544	zinc finger protein 544 [Source:HGNC Symbol;Acc:HGNC:16759]	protein_coding	1.4967	0.000219434
ENSG00000187187	ZNF546	zinc finger protein 546 [Source:HGNC Symbol;Acc:HGNC:28671]	protein_coding	2.00836	1.63384e-10
ENSG00000188321	ZNF559	zinc finger protein 559 [Source:HGNC Symbol;Acc:HGNC:28197]	protein_coding	1.63569	0.000116306
ENSG00000188868	ZNF563	zinc finger protein 563 [Source:HGNC Symbol;Acc:HGNC:30498]	protein_coding	1.72775	2.04858e-05
ENSG00000186017	ZNF566	zinc finger protein 566 [Source:HGNC Symbol;Acc:HGNC:25919]	protein_coding	1.50019	0.000161831
ENSG00000171827	ZNF570	zinc finger protein 570 [Source:HGNC Symbol;Acc:HGNC:26416]	protein_coding	-1.58157	0.000318985
ENSG00000180479	ZNF571	zinc finger protein 571 [Source:HGNC Symbol;Acc:HGNC:25000]	protein_coding	-2.2476	7.17789e-07
ENSG00000189144	ZNF573	zinc finger protein 573 [Source:HGNC Symbol;Acc:HGNC:26420]	protein_coding	1.6532	3.82218e-06
ENSG00000196967	ZNF585A	zinc finger protein 585A [Source:HGNC Symbol;Acc:HGNC:26305]	protein_coding	1.68388	6.2681e-06
ENSG00000245680	ZNF585B	zinc finger protein 585B [Source:HGNC Symbol;Acc:HGNC:30948]	protein_coding	1.5583	0.000474457
ENSG00000180626	ZNF594	zinc finger protein 594 [Source:HGNC Symbol;Acc:HGNC:29392]	protein_coding	2.48763	2.47536e-11
ENSG00000196458	ZNF605	zinc finger protein 605 [Source:HGNC Symbol;Acc:HGNC:28068]	protein_coding	1.57553	0.000186479
ENSG00000166704	ZNF606	zinc finger protein 606 [Source:HGNC Symbol;Acc:HGNC:25879]	protein_coding	1.67804	1.50004e-07
ENSG00000176024	ZNF613	zinc finger protein 613 [Source:HGNC Symbol;Acc:HGNC:25827]	protein_coding	1.5692	0.000791076
ENSG00000204611	ZNF616	zinc finger protein 616 [Source:HGNC Symbol;Acc:HGNC:28062]	protein_coding	1.82026	6.8075e-06
ENSG00000173545	ZNF622	zinc finger protein 622 [Source:HGNC Symbol;Acc:HGNC:30958]	protein_coding	-1.516	0.00111345
ENSG00000183309	ZNF623	zinc finger protein 623 [Source:HGNC Symbol;Acc:HGNC:29084]	protein_coding	1.65892	3.47944e-06
ENSG00000188171	ZNF626	zinc finger protein 626 [Source:HGNC Symbol;Acc:HGNC:30461]	protein_coding	1.48839	0.00641973
ENSG00000160229	ZNF66	zinc finger protein 66 [Source:HGNC Symbol;Acc:HGNC:13135]	protein_coding	1.5083	0.000138665
ENSG00000196172	ZNF681	zinc finger protein 681 [Source:HGNC Symbol;Acc:HGNC:26457]	protein_coding	1.53352	0.00530337
ENSG00000198429	ZNF69	zinc finger protein 69 [Source:HGNC Symbol;Acc:HGNC:13138]	protein_coding	1.62377	1.77286e-05
ENSG00000227124	ZNF717	zinc finger protein 717 [Source:HGNC Symbol;Acc:HGNC:29448]	protein_coding	1.60515	5.35267e-05
ENSG00000237440	ZNF737	zinc finger protein 737 [Source:HGNC Symbol;Acc:HGNC:32468]	protein_coding	1.55392	0.000132358
ENSG00000185252	ZNF74	zinc finger protein 74 [Source:HGNC Symbol;Acc:HGNC:13144]	protein_coding	1.49811	0.0211672
ENSG00000197128	ZNF772	zinc finger protein 772 [Source:HGNC Symbol;Acc:HGNC:33106]	protein_coding	1.5238	0.00709684
ENSG00000197782	ZNF780A	zinc finger protein 780A [Source:HGNC Symbol;Acc:HGNC:27603]	protein_coding	1.60936	8.32561e-05
ENSG00000128000	ZNF780B	zinc finger protein 780B [Source:HGNC Symbol;Acc:HGNC:33109]	protein_coding	2.02031	2.27448e-10
ENSG00000196597	ZNF782	zinc finger protein 782 [Source:HGNC Symbol;Acc:HGNC:33110]	protein_coding	1.56377	3.84591e-05
ENSG00000179922	ZNF784	zinc finger protein 784 [Source:HGNC Symbol;Acc:HGNC:33111]	protein_coding	-1.76403	0.000266443
ENSG00000197162	ZNF785	zinc finger protein 785 [Source:HGNC Symbol;Acc:HGNC:26496]	protein_coding	1.54471	0.00997742
ENSG00000197863	ZNF790	zinc finger protein 790 [Source:HGNC Symbol;Acc:HGNC:33114]	protein_coding	1.53144	0.000204318
ENSG00000173875	ZNF791	zinc finger protein 791 [Source:HGNC Symbol;Acc:HGNC:26895]	protein_coding	-1.69825	8.39701e-05
ENSG00000180884	ZNF792	zinc finger protein 792 [Source:HGNC Symbol;Acc:HGNC:24751]	protein_coding	1.59518	3.5772e-06
ENSG00000188227	ZNF793	zinc finger protein 793 [Source:HGNC Symbol;Acc:HGNC:33115]	protein_coding	1.71522	1.90367e-05
ENSG00000204524	ZNF805	zinc finger protein 805 [Source:HGNC Symbol;Acc:HGNC:23272]	protein_coding	-1.53349	0.000525822
ENSG00000180257	ZNF816	zinc finger protein 816 [Source:HGNC Symbol;Acc:HGNC:26995]	protein_coding	1.53178	0.00133515
ENSG00000196605	ZNF846	zinc finger protein 846 [Source:HGNC Symbol;Acc:HGNC:27260]	protein_coding	1.61287	8.38575e-06
ENSG00000204623	ZNRD1ASP	zinc ribbon domain containing 1 antisense, pseudogene [Source:HGNC Symbol;Acc:HGNC:13924]	transcribed_unitary_pseudogene	1.90374	9.74654e-08
ENSG00000109917	ZPR1	ZPR1 zinc finger [Source:HGNC Symbol;Acc:HGNC:13051]	protein_coding	-1.62201	3.67948e-05
ENSG00000176371	ZSCAN2	zinc finger and SCAN domain containing 2 [Source:HGNC Symbol;Acc:HGNC:20994]	protein_coding	1.56891	8.09118e-05
