# Supplementary material for: Stress-Induced Transcriptomic Changes in Females with Myalgic Encephalomyelitis/Chronic Fatigue Syndrome Reveal Disrupted Immune Signatures
Source: Int J Mol Sci. 2023 Jan 31;24(3):2698. doi: 10.3390/ijms24032698 (PMC9916639; doi:10.3390/ijms24032698)
Supplement: Supplementary file 1 [file ijms-24-02698-s001.zip › Supplementary Table S4.xlsx]

## Sheet: HC_T1vsT0
Supplementary Table S4a. NanoString validation of RNA-seq results in healthy controls between T1 (maximal exertion) and T0 (baseline) time points.
Gene Name	Nanostring Fold Change	Nanostring P-values	RNA-Seq Fold Change	RNA-Seq FDR
ACER2	-1.24	0.017772	-0.74573	0.443648
ADAMTS1	1.83	0.068313	1.71082	0.296646
CALD1	-1.54	0.073505	-0.6749	0.701198
CD38	1.65	0.001841	1.55613	0.0321
CEP126	1.47	0.016556	1.57815	0.008581
CMC1	1.3	0.124533	1.50643	0.045108
GTF3C1	1.29	0.056529	1.29724	0.135659
MAL	-1.33	0.022676	-0.63758	0.012046
MT-ND6	-1.24	0.064318	-0.55265	0.367653
NOG	-1.38	0.082874	-0.72073	0.573154
PCDH1	1.67	0.004996	1.73642	0.054439
PRKAR2B	-1.42	0.055195	-0.69978	0.576883
RGMB	-1.54	0.004742	-0.67999	0.046611
RNF165	1.67	0.0007067	1.98622	0.027536
SDC2	-1.31	0.570229	-0.5821	0.673213
SLC7A11	-1.4	0.331881	-0.63434	0.517594
STIM2	1.27	0.213013	1.19233	0.694184

## Sheet: MECFS_T1vsT0
Supplementary Table S4b. NanoString validation of RNA-seq results in ME/CFS patients between T1 (maximal exertion) and T0 (baseline) time points.
Gene Name	Nanostring Fold Change	Nanostring P-values	RNA-Seq Fold Change	RNA-Seq FDR
ADAMTS1	1.45	0.05086	1.52567	0.998164
CD38	1.4	0.130688	1.4072	0.570052
CEP126	1.19	0.157792	1.21957	0.998164
HERC2P3	1.2	0.005864	1.18949	0.998164
PCDH1	1.21	0.12107	1.30565	0.998164
RGMB	-1.21	0.0026593	-0.87509	0.998164
RNF165	1.53	0.026593	1.39343	0.998164

## Sheet: HC_T2vsT1
Supplementary Table S4c. NanoString validation of RNA-seq results in healthy controls between T2 (recovery) and T1 (maximal exertion) time points.
Gene Name	Nanostring Fold Change	Nanostring P-values	RNA-Seq Fold Change	RNA-Seq FDR
ACER2	1.23	0.028816	1.24724	0.237917
ADAMTS1	-1.98	0.027962	-0.52964	0.019395
CD38	-1.76	0.000283	-0.57867	0.000288
CDK17	-1.68	1.52e-06	-0.57011	7.98e-05
CEP126	-1.39	0.036513	-0.71776	0.020816
CITED2	-2.22	0.087897	-0.66805	0.090741
CTSL	-1.56	0.008824	-0.61787	0.072291
DACT1	1.57	0.035106	1.84719	0.004795
DHRS9	1.64	0.000914	1.36872	0.224202
F2RL1	1.85	6.15e-05	1.67702	0.002209
GTF3C1	-1.39	0.007135	-0.66011	8.71e-05
MAL	1.59	0.001153	1.72884	7.98e-05
MAP3K2	-1.33	0.000347	-0.7363	0.069221
MIDN	-1.35	0.022149	-0.6658	0.070941
NEXN	1.25	0.083849	1.41543	0.094691
NOG	1.65	0.011154	1.56591	0.037307
NR4A3	-5.36	2.57e-06	-0.36911	0.006849
NRIP3	-1.76	0.001383	-0.38117	0.004899
PCHD1	-2.55	1.22e-06	-0.41632	1.07e-05
POLI	1.65	0.006221	1.40887	0.002782
PTPRE	1.28	0.107218	-0.69692	0.00988
RGBM	1.72	0.000675	1.67138	0.000176
RIDA	1.21	0.098566	1.35544	0.072916
RNASEL	1.47	0.001566	1.56869	0.000144
RNF152	-1.8	0.003002	-0.46101	0.015927
RNF165	-1.99	0.000309	-0.41216	0.000105
SDC2	-5.5	0.000315	-0.27712	0.000618
SH2B3	-2.12	0.00589	-0.6967	0.008
SIPA1L1	-1.98	0.006	-0.77	0.127
SLC7A11	-2.82	0.000423	-0.33085	3.26e-05
TLR10	2.15	0.000177	1.95535	0.000928
YPEL5	-1.47	0.074892	-0.64544	0.014295
ZNF594	2.04	9.26e-06	1.90237	5.46e-06
ZNF860	2.39	2.22e-06	2.3013	0.000575

## Sheet: MECFS_T2vsT1
Supplementary Table S4d. NanoString validation of RNA-seq results in ME/CFS p[atients between T2 (recovery) and T1 (maximal exertion) time points.
Gene Name	Nanostring Fold Change	Nanostring P-values	RNA-Seq Fold Change	RNA-Seq FDR
BCL9	1.19	0.050878	1.38542	0.0125974
C1orf132	1.17	0.138807	1.20367	0.218958
CD138	-1.36	0.140735	-0.679171	0.00965522
CDK17	-1.53	3.22e-05	-0.58552	6.624e-05
CENPU	-1.5	9.29e-05	-0.695449	0.0325941
CITED2	-1.21	0.364483	-0.798118	0.36151
CLEC4C	-1.21	0.138671	-0.779936	0.197312
DACT1	1.29	0.00766229	-1.70882	0.070273
F2RL1	1.66	7.775e-05	1.82658	9.40798e-05
HERC2P3	1.27	0.0388878	1.13422	0.694745
IL18	-1.24	0.0195921	-0.879535	0.398862
LMNB1	-1.13	0.149076	-0.84753	0.224594
LONRF1	-1.57	0.0032527	-0.661105	0.004266
MAL	1.26	0.0880683	-1.34327	0.034561
MAP3K2	-1.28	0.00081652	-0.639798	0.002571
MIDN	-1.84	8.57e-06	-0.582163	0.008799
NOG	2.06	0.0074924	1.78352	0.003189
NRIP3	-1.69	0.00604755	-0.188666	9.01323e-09
PRICKLE1	1.34	0.00122949	1.34554	0.09082
RAB43	1.2	0.0669189	1.73267	0.0936667
RBM47	-1.34	0.009969	-0.772274	0.05898
RGBM	1.41	0.0085438	1.38672	0.0152503
RNASEL	1.54	6.79e-06	1.7866	2.976e-07
RNF152	-1.75	0.00216913	-0.326926	8.178e-06
RNF165	-1.41	0.0456597	-0.711805	0.170427
SDC2	-4.62	7.62e-06	-0.151837	9.48718
SH2B3	-2.38	2.934e-05	-0.617411	0.000133
SIPA1L1	-1.52	0.0137524	-0.670323	0.00711129
SIRPA	-1.15	0.112035	-0.856907	0.309308
SLC7A11	-2.71	0.00042697	-0.296237	1.433e-06
TLR10	2.41	9.127e-06	2.05925	0.000137077
TMEM160	-1.11	0.0509646	-0.869386	0.550134
WRNIP1	1.22	0.0175905	1.21675	0.0585406
YPEL5	-1.72	0.00198331	-0.370685	4.45e-10
ZBED3	-1.31	0.00330635	-0.796752	0.143605
ZNF594	2.94	1e-08	2.44225	1.22e-11
ZNF860	1.88	0.00099987	1.96033	0.00323545
